# Supplementary material for: 3,4,5-Trihydr­oxy-N′-(2-hydr­oxy-5-nitro­benzyl­idene)benzohydrazide mono­hydrate
Source: Acta Crystallogr Sect E Struct Rep Online. 2009 Mar 28;65(Pt 4):o908. doi: 10.1107/S1600536809010563 (PMC2969001; doi:10.1107/S1600536809010563)
Supplement: Supplementary file 1 [file e-65-0o908-sup1.cif]

##############################################################################
###                                                                        ###
###        Electronic paper (Acta Crystallographica Section E)             ###
###                                                                        ###
##############################################################################
#                                                                            #
# This CIF contains the data in a paper accepted for publication in Acta     #
# Crystallographica Section E. It conforms to the requirements of Notes      #
# for Authors for Section E, and has been peer reviewed under the auspices   #
# of the IUCr Commission on Journals.                                        #
#                                                                            #
# Full details of the Crystallographic Information File format               #
# are given in the paper "The Crystallographic Information File (CIF):       #
# a New Standard Archive File for Crystallography" by S. R. Hall, F. H.      #
# Allen and I. D. Brown [Acta Cryst. (1991), A47, 655-685].                  #
#                                                                            #
# The current version of the core CIF dictionary is obtainable from          #
# ftp://ftp.iucr.org/pub/cif_core.dic. The current version number is 2.4.    #
#                                                                            #
# Software is freely available for graphical display of the structure(s) in  #
# this CIF.  For information consult the CIF home page http://www.iucr.org/  #
# cif/home.html                                                              #
#                                                                            #
# This file may be used for bona fide research purposes within the           #
# scientific community so long as proper attribution is given to the journal # 
# article from which it was obtained.                                        #
#                                                                            #
##############################################################################
                                             
data_global
_audit_creation_method     SHELXL-97
_journal_date_recd_electronic     2009-03-18
_journal_date_accepted     2009-03-23
_journal_name_full     'Acta Crystallographica, Section E'
_journal_year     2009
_journal_volume     65
_journal_issue      4
_journal_page_first     o908
_journal_page_last     o908
_journal_paper_category     QO
_journal_coeditor_code     TK2399
_publ_contact_author
;
     Dr. Seik Weng Ng
     Department of Chemistry
     University of Malaya
     50603 Kuala Lumpur
     Malaysia
;
_publ_contact_author_email     seikweng@um.edu.my
_publ_contact_author_fax     '03 7967 4193'
_publ_contact_author_phone     '03 7967 6778'
_publ_section_title
;
3,4,5-Trihydroxy-<i>N</i>'-(2-hydroxy-5-nitrobenzylidene)benzohydrazide
monohydrate
;
loop_
    _publ_author_name
    _publ_author_address
    'Abdul Alhadi, Abeer A.'
;
     Department of Chemistry
     University of Malaya
     50603 Kuala Lumpur
     Malaysia
;
    'Ali, Hapipah Mohd.'
;
     Department of Chemistry
     University of Malaya
     50603 Kuala Lumpur
     Malaysia
;
    'Ng, Seik Weng'
;
     Department of Chemistry
     University of Malaya
     50603 Kuala Lumpur
     Malaysia
;
_publ_section_synopsis     .
data_I
_audit_creation_method     SHELXL-97
_chemical_name_systematic
;
3,4,5-Trihydroxy-<i>N</i>'-(2-hydroxy-5-nitrobenzylidene)benzohydrazide
monohydrate
;
_chemical_name_common     ?
_chemical_formula_moiety     'C14 H11 N3 O7, H2 O'
_chemical_formula_sum     'C14 H13 N3 O8'
_chemical_formula_iupac     'C14 H11 N3 O7, H2 O'
_chemical_formula_weight     351.27
_chemical_melting_point     ?
_symmetry_cell_setting     Triclinic
_symmetry_space_group_name_H-M     'P -1'
_symmetry_space_group_name_Hall     '-P 1'
loop_
    _symmetry_equiv_pos_as_xyz
    'x, y, z'
    '-x, -y, -z'
_cell_length_a     7.0097(2)
_cell_length_b     7.8380(2)
_cell_length_c     13.2953(3)
_cell_angle_alpha     75.5970(10)
_cell_angle_beta     88.826(2)
_cell_angle_gamma     81.929(2)
_cell_volume     700.42(3)
_cell_formula_units_Z     2
_cell_measurement_reflns_used     2084
_cell_measurement_theta_min     2.7
_cell_measurement_theta_max     28.3
_cell_measurement_temperature     123(2)
_exptl_crystal_description     Plate
_exptl_crystal_colour     Yellow
_exptl_crystal_size_max     0.15
_exptl_crystal_size_mid     0.10
_exptl_crystal_size_min     0.02
_exptl_crystal_density_diffrn     1.666
_exptl_crystal_density_meas     ?
_exptl_crystal_density_method     'not measured'
_exptl_crystal_F_000     364
_exptl_absorpt_coefficient_mu     0.139
_exptl_absorpt_correction_type     None
_exptl_absorpt_process_details     ?
_exptl_absorpt_correction_T_min     ?
_exptl_absorpt_correction_T_max     ?
_diffrn_ambient_temperature     123(2)
_diffrn_radiation_type     MoK\a
_diffrn_radiation_wavelength     0.71073
_diffrn_radiation_source     'fine-focus sealed tube'
_diffrn_radiation_monochromator     graphite
_diffrn_measurement_device_type     'Bruker SMART APEX'
_diffrn_measurement_method     \w
_diffrn_detector_area_resol_mean     ?
_diffrn_reflns_number     6629
_diffrn_reflns_av_R_equivalents     0.019
_diffrn_reflns_av_sigmaI/netI     0.032
_diffrn_reflns_theta_min     1.6
_diffrn_reflns_theta_max     27.5
_diffrn_reflns_theta_full     27.5
_diffrn_measured_fraction_theta_max     0.997
_diffrn_measured_fraction_theta_full     0.997
_diffrn_reflns_limit_h_min     -9
_diffrn_reflns_limit_h_max     9
_diffrn_reflns_limit_k_min     -10
_diffrn_reflns_limit_k_max     10
_diffrn_reflns_limit_l_min     -17
_diffrn_reflns_limit_l_max     16
_diffrn_standards_number     0
_diffrn_standards_interval_count     0
_diffrn_standards_interval_time     0
_diffrn_standards_decay_%     0
_reflns_number_total     3209
_reflns_number_gt     2373
_reflns_threshold_expression     I>2\s(I)
_refine_ls_structure_factor_coef     Fsqd
_refine_ls_matrix_type     full
_refine_ls_R_factor_all     0.059
_refine_ls_R_factor_gt     0.038
_refine_ls_wR_factor_gt     0.099
_refine_ls_wR_factor_ref     0.112
_refine_ls_goodness_of_fit_ref     1.03
_refine_ls_restrained_S_all     1.02
_refine_ls_number_reflns     3209
_refine_ls_number_parameters     254
_refine_ls_number_restraints     7
_refine_ls_hydrogen_treatment     mixed
_refine_ls_weighting_scheme     calc
_refine_ls_weighting_details
         'calc w=1/[\s^2^(Fo^2^)+(0.0583P)^2^+0.1907P] where P=(Fo^2^+2Fc^2^)/3'
_atom_sites_solution_hydrogens     geom
_atom_sites_solution_primary     direct
_atom_sites_solution_secondary     difmap
_refine_ls_shift/su_max     0.001
_refine_ls_shift/su_mean     0.001
_refine_diff_density_max     0.42
_refine_diff_density_min     -0.25
_refine_ls_extinction_method     none
_refine_ls_extinction_coef     ?
loop_
    _atom_type_symbol
    _atom_type_description
    _atom_type_scat_dispersion_real
    _atom_type_scat_dispersion_imag
    _atom_type_scat_source
    'C' 'C' 0.0033 0.0016
                         'International Tables Vol C Tables 4.2.6.8 and 6.1.1.4'
    'H' 'H' 0.0000 0.0000
                         'International Tables Vol C Tables 4.2.6.8 and 6.1.1.4'
    'N' 'N' 0.0061 0.0033
                         'International Tables Vol C Tables 4.2.6.8 and 6.1.1.4'
    'O' 'O' 0.0106 0.0060
                         'International Tables Vol C Tables 4.2.6.8 and 6.1.1.4'
_computing_data_collection     'APEX2 (Bruker, 2008)'
_computing_cell_refinement     'SAINT (Bruker, 2008)'
_computing_data_reduction     'SAINT (Bruker, 2008)'
_computing_structure_solution     'SHELXS97 (Sheldrick, 2008)'
_computing_structure_refinement     'SHELXL97 (Sheldrick, 2008)'
_computing_molecular_graphics     'X-SEED (Barbour, 2001)'
_computing_publication_material     'publCIF (Westrip, 2009)'
loop_
    _atom_site_type_symbol
    _atom_site_label
    _atom_site_fract_x
    _atom_site_fract_y
    _atom_site_fract_z
    _atom_site_U_iso_or_equiv
    _atom_site_adp_type
    _atom_site_calc_flag
    _atom_site_refinement_flags
    _atom_site_occupancy
    _atom_site_disorder_assembly
    _atom_site_disorder_group
    O O1 0.45792(16) 0.65420(15) 0.74975(9) 0.0199(3) Uani d D 1 . .
    O O2 -0.28084(18) 0.28619(17) 0.85473(9) 0.0280(3) Uani d . 1 . .
    O O3 -0.29787(16) 0.35460(16) 0.68665(9) 0.0235(3) Uani d . 1 . .
    O O4 0.75724(17) 0.84619(16) 0.53567(9) 0.0241(3) Uani d . 1 . .
    O O5 0.70666(16) 1.00100(17) 0.07165(8) 0.0216(3) Uani d D 1 . .
    O O6 1.05293(16) 1.11263(16) 0.08126(8) 0.0195(3) Uani d D 1 . .
    O O7 1.21628(16) 1.10003(17) 0.27137(9) 0.0216(3) Uani d D 1 . .
    O O1W 0.36719(17) 1.26409(18) 0.06982(9) 0.0236(3) Uani d D 1 . .
    N N1 -0.21856(19) 0.35371(18) 0.76939(10) 0.0188(3) Uani d . 1 . .
    N N2 0.43352(19) 0.71596(18) 0.55014(10) 0.0174(3) Uani d . 1 . .
    N N3 0.50987(19) 0.77875(19) 0.45456(10) 0.0182(3) Uani d D 1 . .
    C C1 0.2933(2) 0.5835(2) 0.75146(12) 0.0170(3) Uani d . 1 . .
    C C2 0.2175(2) 0.5116(2) 0.84825(12) 0.0206(3) Uani d . 1 . .
    H H2 0.2824 0.5136 0.9099 0.025 Uiso calc R 1 . .
    C C3 0.0492(2) 0.4379(2) 0.85482(12) 0.0196(3) Uani d . 1 . .
    H H3A -0.0027 0.3890 0.9206 0.024 Uiso calc R 1 . .
    C C4 -0.0440(2) 0.4361(2) 0.76366(12) 0.0173(3) Uani d . 1 . .
    C C5 0.0277(2) 0.5064(2) 0.66704(12) 0.0172(3) Uani d . 1 . .
    H H5A -0.0392 0.5042 0.6060 0.021 Uiso calc R 1 . .
    C C6 0.1980(2) 0.5805(2) 0.65926(12) 0.0166(3) Uani d . 1 . .
    C C7 0.2744(2) 0.6509(2) 0.55666(12) 0.0179(3) Uani d . 1 . .
    H H7A 0.2075 0.6485 0.4957 0.021 Uiso calc R 1 . .
    C C8 0.6794(2) 0.8441(2) 0.45388(12) 0.0158(3) Uani d . 1 . .
    C C9 0.7687(2) 0.9115(2) 0.35203(11) 0.0152(3) Uani d . 1 . .
    C C10 0.6888(2) 0.9198(2) 0.25525(12) 0.0157(3) Uani d . 1 . .
    H H10 0.5683 0.8798 0.2504 0.019 Uiso calc R 1 . .
    C C11 0.7882(2) 0.9876(2) 0.16644(11) 0.0160(3) Uani d . 1 . .
    C C12 0.9662(2) 1.0473(2) 0.17210(12) 0.0154(3) Uani d . 1 . .
    C C13 1.0437(2) 1.0389(2) 0.26925(12) 0.0159(3) Uani d . 1 . .
    C C14 0.9458(2) 0.9706(2) 0.35795(12) 0.0164(3) Uani d . 1 . .
    H H14 0.9998 0.9637 0.4240 0.020 Uiso calc R 1 . .
    H H1 0.482(3) 0.691(3) 0.6866(9) 0.043(7) Uiso d D 1 . .
    H H5 0.789(3) 1.020(3) 0.0256(16) 0.060(8) Uiso d D 1 . .
    H H6 1.151(2) 1.158(3) 0.0912(18) 0.045(7) Uiso d D 1 . .
    H H7 1.228(3) 1.117(3) 0.3308(10) 0.045(7) Uiso d D 1 . .
    H H11 0.452(3) 1.191(3) 0.0523(19) 0.047(7) Uiso d D 1 . .
    H H12 0.408(3) 1.278(3) 0.1260(12) 0.055(8) Uiso d D 1 . .
    H H3 0.453(3) 0.769(2) 0.3981(10) 0.022(5) Uiso d D 1 . .
loop_
    _atom_site_aniso_label
    _atom_site_aniso_U_11
    _atom_site_aniso_U_22
    _atom_site_aniso_U_33
    _atom_site_aniso_U_12
    _atom_site_aniso_U_13
    _atom_site_aniso_U_23
    O1 0.0212(6) 0.0250(6) 0.0149(6) -0.0097(5) -0.0003(5) -0.0041(5)
    O2 0.0256(6) 0.0346(7) 0.0205(6) -0.0096(5) 0.0064(5) 0.0017(5)
    O3 0.0212(6) 0.0307(7) 0.0219(6) -0.0077(5) 0.0003(5) -0.0102(5)
    O4 0.0268(6) 0.0361(7) 0.0116(5) -0.0148(5) 0.0000(5) -0.0040(5)
    O5 0.0172(6) 0.0399(7) 0.0094(5) -0.0089(5) 0.0009(4) -0.0067(5)
    O6 0.0184(6) 0.0301(7) 0.0117(5) -0.0098(5) 0.0032(4) -0.0053(5)
    O7 0.0186(6) 0.0368(7) 0.0134(6) -0.0132(5) 0.0016(5) -0.0087(5)
    O1W 0.0215(6) 0.0334(7) 0.0169(6) -0.0077(5) 0.0004(5) -0.0060(5)
    N1 0.0174(7) 0.0206(7) 0.0181(7) -0.0030(5) 0.0028(5) -0.0041(6)
    N2 0.0194(7) 0.0200(7) 0.0123(6) -0.0046(5) 0.0033(5) -0.0023(5)
    N3 0.0186(7) 0.0271(8) 0.0095(6) -0.0077(6) 0.0015(5) -0.0034(5)
    C1 0.0184(7) 0.0166(8) 0.0163(8) -0.0028(6) 0.0003(6) -0.0045(6)
    C2 0.0251(8) 0.0233(9) 0.0133(8) -0.0045(7) -0.0013(6) -0.0038(6)
    C3 0.0241(8) 0.0213(8) 0.0124(7) -0.0042(7) 0.0032(6) -0.0016(6)
    C4 0.0176(7) 0.0166(8) 0.0173(8) -0.0031(6) 0.0027(6) -0.0036(6)
    C5 0.0185(7) 0.0192(8) 0.0135(7) -0.0019(6) -0.0007(6) -0.0036(6)
    C6 0.0181(8) 0.0178(8) 0.0134(7) -0.0024(6) 0.0009(6) -0.0032(6)
    C7 0.0202(8) 0.0215(8) 0.0124(7) -0.0043(6) -0.0001(6) -0.0044(6)
    C8 0.0177(7) 0.0169(8) 0.0127(7) -0.0029(6) 0.0005(6) -0.0034(6)
    C9 0.0174(7) 0.0170(8) 0.0110(7) -0.0024(6) 0.0022(6) -0.0034(6)
    C10 0.0131(7) 0.0202(8) 0.0145(7) -0.0031(6) 0.0008(6) -0.0051(6)
    C11 0.0166(7) 0.0207(8) 0.0112(7) -0.0014(6) -0.0002(6) -0.0056(6)
    C12 0.0154(7) 0.0183(8) 0.0121(7) -0.0024(6) 0.0028(6) -0.0034(6)
    C13 0.0143(7) 0.0196(8) 0.0147(7) -0.0045(6) 0.0004(6) -0.0048(6)
    C14 0.0185(7) 0.0198(8) 0.0116(7) -0.0039(6) -0.0018(6) -0.0043(6)
loop_
    _geom_bond_atom_site_label_1
    _geom_bond_atom_site_label_2
    _geom_bond_site_symmetry_2
    _geom_bond_distance
    _geom_bond_publ_flag
    O1 C1 . 1.3456(19) ?
    O1 H1 . 0.840(10) ?
    O2 N1 . 1.2263(17) ?
    O3 N1 . 1.2408(17) ?
    O4 C8 . 1.2313(18) ?
    O5 C11 . 1.3684(18) ?
    O5 H5 . 0.835(10) ?
    O6 C12 . 1.3567(18) ?
    O6 H6 . 0.844(10) ?
    O7 C13 . 1.3654(18) ?
    O7 H7 . 0.842(10) ?
    O1W H11 . 0.837(10) ?
    O1W H12 . 0.843(10) ?
    N1 C4 . 1.454(2) ?
    N2 C7 . 1.283(2) ?
    N2 N3 . 1.3705(18) ?
    N3 C8 . 1.358(2) ?
    N3 H3 . 0.882(9) ?
    C1 C2 . 1.397(2) ?
    C1 C6 . 1.415(2) ?
    C2 C3 . 1.377(2) ?
    C2 H2 . 0.9500 ?
    C3 C4 . 1.393(2) ?
    C3 H3A . 0.9500 ?
    C4 C5 . 1.380(2) ?
    C5 C6 . 1.391(2) ?
    C5 H5A . 0.9500 ?
    C6 C7 . 1.460(2) ?
    C7 H7A . 0.9500 ?
    C8 C9 . 1.486(2) ?
    C9 C14 . 1.394(2) ?
    C9 C10 . 1.397(2) ?
    C10 C11 . 1.386(2) ?
    C10 H10 . 0.9500 ?
    C11 C12 . 1.402(2) ?
    C12 C13 . 1.394(2) ?
    C13 C14 . 1.380(2) ?
    C14 H14 . 0.9500 ?
loop_
    _geom_angle_atom_site_label_1
    _geom_angle_atom_site_label_2
    _geom_angle_atom_site_label_3
    _geom_angle_site_symmetry_1
    _geom_angle_site_symmetry_3
    _geom_angle
    _geom_angle_publ_flag
    C1 O1 H1 . . 105.4(16) ?
    C11 O5 H5 . . 109.5(19) ?
    C12 O6 H6 . . 111.2(16) ?
    C13 O7 H7 . . 106.8(16) ?
    H11 O1W H12 . . 105(2) ?
    O2 N1 O3 . . 122.81(13) ?
    O2 N1 C4 . . 119.27(13) ?
    O3 N1 C4 . . 117.92(13) ?
    C7 N2 N3 . . 119.72(13) ?
    C8 N3 N2 . . 116.36(13) ?
    C8 N3 H3 . . 123.5(13) ?
    N2 N3 H3 . . 120.0(13) ?
    O1 C1 C2 . . 117.78(14) ?
    O1 C1 C6 . . 122.00(14) ?
    C2 C1 C6 . . 120.21(14) ?
    C3 C2 C1 . . 120.36(15) ?
    C3 C2 H2 . . 119.8 ?
    C1 C2 H2 . . 119.8 ?
    C2 C3 C4 . . 119.02(14) ?
    C2 C3 H3A . . 120.5 ?
    C4 C3 H3A . . 120.5 ?
    C5 C4 C3 . . 121.78(14) ?
    C5 C4 N1 . . 118.55(14) ?
    C3 C4 N1 . . 119.64(14) ?
    C4 C5 C6 . . 119.81(14) ?
    C4 C5 H5A . . 120.1 ?
    C6 C5 H5A . . 120.1 ?
    C5 C6 C1 . . 118.80(14) ?
    C5 C6 C7 . . 119.23(14) ?
    C1 C6 C7 . . 121.96(14) ?
    N2 C7 C6 . . 118.88(14) ?
    N2 C7 H7A . . 120.6 ?
    C6 C7 H7A . . 120.6 ?
    O4 C8 N3 . . 120.72(14) ?
    O4 C8 C9 . . 121.07(14) ?
    N3 C8 C9 . . 118.21(13) ?
    C14 C9 C10 . . 119.94(13) ?
    C14 C9 C8 . . 114.80(13) ?
    C10 C9 C8 . . 125.25(14) ?
    C11 C10 C9 . . 118.85(14) ?
    C11 C10 H10 . . 120.6 ?
    C9 C10 H10 . . 120.6 ?
    O5 C11 C10 . . 118.74(13) ?
    O5 C11 C12 . . 119.86(13) ?
    C10 C11 C12 . . 121.36(14) ?
    O6 C12 C13 . . 123.45(13) ?
    O6 C12 C11 . . 117.42(13) ?
    C13 C12 C11 . . 119.13(13) ?
    O7 C13 C14 . . 122.96(14) ?
    O7 C13 C12 . . 117.31(13) ?
    C14 C13 C12 . . 119.73(14) ?
    C13 C14 C9 . . 120.99(14) ?
    C13 C14 H14 . . 119.5 ?
    C9 C14 H14 . . 119.5 ?
loop_
    _geom_torsion_atom_site_label_1
    _geom_torsion_atom_site_label_2
    _geom_torsion_atom_site_label_3
    _geom_torsion_atom_site_label_4
    _geom_torsion_site_symmetry_1
    _geom_torsion_site_symmetry_2
    _geom_torsion_site_symmetry_3
    _geom_torsion_site_symmetry_4
    _geom_torsion
    _geom_torsion_publ_flag
    C7 N2 N3 C8 . . . . -179.41(15) ?
    O1 C1 C2 C3 . . . . 179.85(15) ?
    C6 C1 C2 C3 . . . . -0.3(2) ?
    C1 C2 C3 C4 . . . . 0.0(3) ?
    C2 C3 C4 C5 . . . . -0.1(3) ?
    C2 C3 C4 N1 . . . . 178.09(15) ?
    O2 N1 C4 C5 . . . . 177.95(14) ?
    O3 N1 C4 C5 . . . . -1.8(2) ?
    O2 N1 C4 C3 . . . . -0.3(2) ?
    O3 N1 C4 C3 . . . . 179.95(14) ?
    C3 C4 C5 C6 . . . . 0.4(2) ?
    N1 C4 C5 C6 . . . . -177.79(14) ?
    C4 C5 C6 C1 . . . . -0.7(2) ?
    C4 C5 C6 C7 . . . . 178.65(14) ?
    O1 C1 C6 C5 . . . . -179.54(14) ?
    C2 C1 C6 C5 . . . . 0.6(2) ?
    O1 C1 C6 C7 . . . . 1.2(2) ?
    C2 C1 C6 C7 . . . . -178.71(15) ?
    N3 N2 C7 C6 . . . . 178.44(14) ?
    C5 C6 C7 N2 . . . . -178.70(15) ?
    C1 C6 C7 N2 . . . . 0.6(2) ?
    N2 N3 C8 O4 . . . . -0.3(2) ?
    N2 N3 C8 C9 . . . . 179.23(13) ?
    O4 C8 C9 C14 . . . . 1.7(2) ?
    N3 C8 C9 C14 . . . . -177.85(14) ?
    O4 C8 C9 C10 . . . . -177.86(16) ?
    N3 C8 C9 C10 . . . . 2.6(2) ?
    C14 C9 C10 C11 . . . . -0.1(2) ?
    C8 C9 C10 C11 . . . . 179.45(15) ?
    C9 C10 C11 O5 . . . . -177.89(14) ?
    C9 C10 C11 C12 . . . . 0.0(2) ?
    O5 C11 C12 O6 . . . . -1.7(2) ?
    C10 C11 C12 O6 . . . . -179.59(14) ?
    O5 C11 C12 C13 . . . . 177.58(14) ?
    C10 C11 C12 C13 . . . . -0.3(2) ?
    O6 C12 C13 O7 . . . . -0.1(2) ?
    C11 C12 C13 O7 . . . . -179.35(14) ?
    O6 C12 C13 C14 . . . . 179.91(15) ?
    C11 C12 C13 C14 . . . . 0.7(2) ?
    O7 C13 C14 C9 . . . . 179.26(15) ?
    C12 C13 C14 C9 . . . . -0.8(2) ?
    C10 C9 C14 C13 . . . . 0.5(2) ?
    C8 C9 C14 C13 . . . . -179.11(14) ?
loop_
    _geom_hbond_atom_site_label_D
    _geom_hbond_atom_site_label_H
    _geom_hbond_atom_site_label_A
    _geom_hbond_site_symmetry_A
    _geom_hbond_distance_DH
    _geom_hbond_distance_HA
    _geom_hbond_distance_DA
    _geom_hbond_angle_DHA
    _geom_hbond_publ_flag
    O1 H1 N2 . 0.840(10)
                       1.810(10)
                               2.581(2) 152(2) yes
    O5 H5 O6 2_775 0.840(10)
                           2.16(2) 2.847(2) 139(2) yes
    O6 H6 O1w 1_655 0.840(10)
                            1.810(10)
                                    2.630(2) 162(2) yes
    O7 H7 O4 2_776 0.840(10)
                           1.870(10)
                                   2.715(2) 177(2) yes
    O1w H11 O5 . 0.840(10)
                         2.130(10)
                                 2.918(2) 156(2) yes
    O1w H12 O1 2_676 0.840(10)
                             2.130(10)
                                     2.962(2) 169(2) yes
    N3 H3 O3 2_566 0.880(10)
                           2.070(10)
                                   2.890(2) 155(2) yes
