# Supplementary material for: 3,4,5-Trihydr­oxy-N′-(2-hydr­oxy-5-nitro­benzyl­idene)benzohydrazide mono­hydrate
Source: Acta Crystallogr Sect E Struct Rep Online. 2009 Mar 28;65(Pt 4):o908. doi: 10.1107/S1600536809010563 (PMC2969001; doi:10.1107/S1600536809010563)
Supplement: Supplementary file 2 [file e-65-0o908-Isup2.hkl]

# 
# h,k,l, Fc-squared, Fo-squared, sigma(Fo-squared) and status flag 
# 
data_I
_shelx_title '  P-1' 
_shelx_refln_list_code          4 
_shelx_F_calc_maximum      182.56 
_exptl_crystal_F_000       364.00 
_reflns_d_resolution_high  0.7698 
 
loop_ 
 _symmetry_equiv_pos_as_xyz 
 'x, y, z' 
 '-x, -y, -z' 
 
_cell_length_a     7.0097 
_cell_length_b     7.8380 
_cell_length_c    13.2953 
_cell_angle_alpha  75.597 
_cell_angle_beta   88.826 
_cell_angle_gamma  81.929 
 
_shelx_F_squared_multiplier     1.000 
 
loop_ 
 _refln_index_h 
 _refln_index_k 
 _refln_index_l 
 _refln_F_squared_calc 
 _refln_F_squared_meas 
 _refln_F_squared_sigma 
 _refln_observed_status 
   1   0   0      320.83      317.73      6.42 o 
   2   0   0     1552.36     1468.10    138.32 o 
   3   0   0     1122.72     1205.51     14.06 o 
   4   0   0     4003.32     4282.82     52.96 o 
   5   0   0        0.36        0.20      0.63 o 
   6   0   0       34.96       37.90      2.85 o 
   7   0   0       62.50       61.56      5.01 o 
   8   0   0      207.45      187.68      5.25 o 
   9   0   0        9.09        6.10      2.80 o 
  -8   1   0       64.59       64.04      3.36 o 
  -7   1   0       74.43       75.51      3.37 o 
  -6   1   0      224.57      214.66      3.93 o 
  -5   1   0      124.92      128.34      2.87 o 
  -4   1   0      105.40      116.24      2.45 o 
  -3   1   0      267.88      269.04      4.09 o 
  -2   1   0        0.33       -0.73      0.74 o 
  -1   1   0       87.65       97.06      1.46 o 
   0   1   0      313.80      313.28      4.50 o 
   1   1   0      443.21      447.09      4.88 o 
   2   1   0      381.10      387.98      5.70 o 
   3   1   0        6.73        1.54      0.60 o 
   4   1   0       12.47       13.07      1.27 o 
   5   1   0       75.81       77.82      2.60 o 
   6   1   0      458.91      461.39      7.08 o 
   7   1   0       20.67       14.55      2.49 o 
   8   1   0       28.48       26.02      3.18 o 
   9   1   0       18.83       14.75      3.30 o 
  -8   2   0      141.47      140.61      5.53 o 
  -7   2   0        4.94        4.51      2.12 o 
  -6   2   0        1.20        0.11      1.29 o 
  -5   2   0     1126.10     1179.32     11.92 o 
  -4   2   0      357.94      398.14      5.82 o 
  -3   2   0      101.44      111.79      2.52 o 
  -2   2   0       37.22       34.73      1.26 o 
  -1   2   0    33327.57    32878.29    284.29 o 
   0   2   0     1111.69     1158.75     15.21 o 
   1   2   0      551.22      551.07      5.46 o 
   2   2   0       10.87       11.65      1.23 o 
   3   2   0     2766.16     3103.03     26.51 o 
   4   2   0      190.96      211.61      3.84 o 
   5   2   0      353.00      355.11      4.69 o 
   6   2   0        1.30        2.87      1.10 o 
   7   2   0      209.79      177.51      5.91 o 
   8   2   0       51.51       40.09      3.59 o 
   9   2   0        6.16       10.60      3.12 o 
  -8   3   0       33.37       42.36      5.62 o 
  -7   3   0       36.46       35.64      4.84 o 
  -6   3   0        7.78        7.85      1.46 o 
  -5   3   0       28.91       32.95      1.96 o 
  -4   3   0       58.45       62.47      2.29 o 
  -3   3   0       18.57       17.22      1.18 o 
  -2   3   0        0.10       -0.41      0.56 o 
  -1   3   0       46.87       51.20      2.54 o 
   0   3   0      930.19      892.39     22.61 o 
   1   3   0      805.88      783.54      8.94 o 
   2   3   0      521.86      478.11      5.99 o 
   3   3   0       95.94       86.66      2.03 o 
   4   3   0        1.16        0.18      0.89 o 
   5   3   0      587.64      549.98      7.68 o 
   6   3   0       35.99       35.47      1.79 o 
   7   3   0      122.27      116.45      5.07 o 
   8   3   0       38.36       33.82      3.60 o 
  -7   4   0        0.51        4.72      3.65 o 
  -6   4   0      187.47      177.62      5.80 o 
  -5   4   0        0.91       -1.43      2.73 o 
  -4   4   0        2.99        3.20      2.79 o 
  -3   4   0       16.72       13.44      1.27 o 
  -2   4   0     1022.30     1047.23     15.76 o 
  -1   4   0        0.64       -2.59      1.73 o 
   0   4   0       13.24       12.08      1.82 o 
   1   4   0        0.67        0.91      0.93 o 
   2   4   0       92.61      103.21      3.45 o 
   3   4   0       58.85       63.26      1.97 o 
   4   4   0      124.25      120.78      3.52 o 
   5   4   0       80.63       80.08      2.43 o 
   6   4   0      119.22      115.58      4.76 o 
   7   4   0        1.67       -2.21      2.13 o 
   8   4   0       29.17       40.95      3.94 o 
  -7   5   0        2.06        0.63      3.58 o 
  -6   5   0       14.98       16.26      3.99 o 
  -5   5   0       12.57       12.03      3.68 o 
  -4   5   0        0.04       -2.88      2.48 o 
  -3   5   0        0.00        2.86      2.25 o 
  -2   5   0       10.03       13.61      2.47 o 
  -1   5   0       43.97       45.12      3.04 o 
   0   5   0       80.43       73.00      3.53 o 
   1   5   0       38.89       32.92      1.88 o 
   2   5   0       71.08       66.22      3.76 o 
   3   5   0       34.40       36.16      1.71 o 
   4   5   0        0.24       -0.51      1.14 o 
   5   5   0      110.39      102.70      2.82 o 
   6   5   0       74.30       61.83      3.83 o 
   7   5   0        1.28       -0.84      2.22 o 
   8   5   0        4.64        2.36      3.70 o 
  -6   6   0        2.73        3.96      3.65 o 
  -5   6   0        0.14       -2.06      3.07 o 
  -4   6   0        9.31        4.71      3.45 o 
  -3   6   0       12.97       11.60      2.94 o 
  -2   6   0       23.28       18.65      2.92 o 
  -1   6   0       65.79       69.17      3.91 o 
   0   6   0       11.46        8.96      2.28 o 
   1   6   0       25.41       30.10      2.85 o 
   2   6   0       56.59       53.67      4.14 o 
   3   6   0       37.78       40.39      2.60 o 
   4   6   0       99.48      103.25      2.94 o 
   5   6   0       17.42       23.63      2.44 o 
   6   6   0        1.25       -0.56      2.15 o 
   7   6   0       21.69       11.25      3.85 o 
  -5   7   0        1.84        1.58      3.61 o 
  -4   7   0       11.30       18.65      4.34 o 
  -3   7   0       27.06       31.95      3.87 o 
  -2   7   0        0.14       -1.87      6.62 o 
  -1   7   0        2.75        1.00      4.55 o 
   0   7   0        6.76        3.77      2.52 o 
   1   7   0       53.70       54.42      3.72 o 
   2   7   0       23.74       32.97      3.18 o 
   3   7   0       54.01       48.89      7.04 o 
   4   7   0       90.05       94.81      3.70 o 
   5   7   0        9.97       10.36      2.01 o 
   6   7   0        1.11       -2.24      2.14 o 
   7   7   0        3.40        3.73      3.55 o 
  -4   8   0       10.89       11.75      4.53 o 
  -3   8   0        2.26       -6.28      4.18 o 
  -2   8   0       27.28       27.86      8.58 o 
  -1   8   0        0.83        4.76      2.97 o 
   0   8   0       12.15       20.13      3.42 o 
   1   8   0       30.41       34.13      3.60 o 
   2   8   0       29.62       33.87      3.58 o 
   3   8   0        7.13       12.31      3.03 o 
   4   8   0        2.47        1.68      2.40 o 
   5   8   0        0.67       -0.03      2.39 o 
  -2   9   0        0.15        1.34      3.35 o 
  -1   9   0        0.31       -2.22      3.21 o 
   0   9   0        3.78       -0.66      3.12 o 
   1   9   0        2.01        2.35      3.11 o 
   2   9   0        0.28       -0.51      2.87 o 
   3   9   0      121.67      127.50     10.07 o 
   4   9   0        1.37        3.30      2.44 o 
  -4  -9   1        3.76        1.47      4.94 o 
  -3  -9   1       96.05       98.47      5.72 o 
  -2  -9   1      152.13      164.27     13.39 o 
  -1  -9   1       12.69       18.86      7.56 o 
   0  -9   1       13.41       12.93      3.58 o 
   1  -9   1       10.71       13.86      3.77 o 
   2  -9   1       10.90       11.40      7.24 o 
  -6  -8   1        2.12       -2.51      4.43 o 
  -5  -8   1        4.77        1.64      4.18 o 
  -4  -8   1      148.35      138.28      8.88 o 
  -3  -8   1        3.01        7.30      5.51 o 
  -2  -8   1       87.05       92.95      5.00 o 
  -1  -8   1       17.74       22.41      4.71 o 
   0  -8   1       44.60       48.91      4.30 o 
   1  -8   1       46.54       48.01      4.36 o 
   2  -8   1       40.47       45.73      4.48 o 
   3  -8   1       14.23       17.71      5.57 o 
   4  -8   1       95.35       80.49     17.19 o 
  -7  -7   1       69.92       81.56      7.16 o 
  -6  -7   1       49.68       57.13      7.16 o 
  -5  -7   1        5.67        7.46      2.52 o 
  -4  -7   1      202.95      210.42      6.63 o 
  -3  -7   1      237.52      244.37      6.99 o 
  -2  -7   1        9.25       10.49      2.63 o 
  -1  -7   1        0.17       -1.84      2.20 o 
   0  -7   1       18.38       16.53      2.97 o 
   1  -7   1        1.23        4.25      2.46 o 
   2  -7   1       29.93       29.12      3.59 o 
   3  -7   1       21.41       21.69      3.65 o 
   4  -7   1        0.49       -2.11      3.20 o 
   5  -7   1       51.79       61.34      6.49 o 
  -7  -6   1       69.69       63.37      4.43 o 
  -6  -6   1        8.04       14.19      2.77 o 
  -5  -6   1        3.74        5.17      1.46 o 
  -4  -6   1       55.00       59.85      2.39 o 
  -3  -6   1        6.12        6.18      1.64 o 
  -2  -6   1       49.98       46.00      3.26 o 
  -1  -6   1        4.99        8.14      2.19 o 
   0  -6   1       62.36       62.72      5.00 o 
   1  -6   1        1.09       -1.85      2.32 o 
   2  -6   1       24.77       25.48      3.12 o 
   3  -6   1      130.54      118.22      5.37 o 
   4  -6   1        0.06       -2.38      2.55 o 
   5  -6   1        0.11        2.21      3.46 o 
   6  -6   1        0.12        1.36      3.55 o 
  -8  -5   1       19.82       23.58      3.70 o 
  -7  -5   1       90.38       86.83      4.74 o 
  -6  -5   1       17.23       19.45      2.60 o 
  -5  -5   1      156.41      129.26      3.65 o 
  -4  -5   1        5.76        3.99      1.41 o 
  -3  -5   1      151.99      155.30      3.31 o 
  -2  -5   1      116.42      113.84      2.51 o 
  -1  -5   1      203.02      197.17      4.65 o 
   0  -5   1        3.14        1.93      1.80 o 
   1  -5   1      188.13      188.80      5.43 o 
   2  -5   1      241.34      245.06      6.46 o 
   3  -5   1        0.01       -2.84      2.70 o 
   4  -5   1       17.54       19.39      3.80 o 
   5  -5   1        3.01        8.23      3.23 o 
   6  -5   1        5.83        4.82      3.37 o 
   7  -5   1       14.66       16.73      4.23 o 
  -8  -4   1       40.78       48.86      4.59 o 
  -7  -4   1        1.10       -0.21      2.17 o 
  -6  -4   1       80.95       75.43      4.06 o 
  -5  -4   1       12.61       11.58      1.32 o 
  -4  -4   1       30.39       32.43      1.57 o 
  -3  -4   1      357.65      334.66      5.97 o 
  -2  -4   1      119.55      106.52      2.28 o 
  -1  -4   1      548.71      487.95      6.58 o 
   0  -4   1      366.36      357.71      6.86 o 
   1  -4   1      228.03      224.55      5.37 o 
   2  -4   1        3.90       -0.32      2.01 o 
   3  -4   1        0.07       -1.82      2.31 o 
   4  -4   1        1.72        2.32      2.72 o 
   5  -4   1       51.09       43.49      4.65 o 
   6  -4   1       12.20       11.53      2.65 o 
   7  -4   1        1.10       -0.70      2.38 o 
  -8  -3   1       12.69       10.90      2.89 o 
  -7  -3   1       38.50       42.11      3.46 o 
  -6  -3   1      126.85       99.47      4.76 o 
  -5  -3   1      126.25      119.79      2.60 o 
  -4  -3   1      343.80      349.16      4.47 o 
  -3  -3   1      192.75      212.17      3.82 o 
  -2  -3   1     1627.46     1618.66     28.81 o 
  -1  -3   1       78.57       72.68      1.65 o 
   0  -3   1      468.65      463.42      4.73 o 
   1  -3   1      236.32      237.46      5.10 o 
   2  -3   1       42.17       44.50      3.30 o 
   3  -3   1        6.06        7.66      1.68 o 
   4  -3   1      164.55      159.86     11.01 o 
   5  -3   1       24.07       24.68      2.23 o 
   6  -3   1        1.10        0.65      2.05 o 
   7  -3   1       19.11       18.48      2.87 o 
   8  -3   1       10.45       17.89      4.45 o 
  -9  -2   1        0.97       -1.08      2.61 o 
  -8  -2   1       45.70       49.57      8.03 o 
  -7  -2   1       28.75       24.74      2.94 o 
  -6  -2   1      137.24      121.35      4.65 o 
  -5  -2   1        1.41        0.15      0.88 o 
  -4  -2   1      119.43      116.00      2.64 o 
  -3  -2   1        3.12        7.35      1.08 o 
  -2  -2   1      312.23      286.06      5.04 o 
  -1  -2   1      221.67      188.76     10.59 o 
   0  -2   1     1414.65     1311.79     11.85 o 
   1  -2   1     1126.96     1099.23     14.90 o 
   2  -2   1        5.40       15.56      1.76 o 
   3  -2   1       16.79       17.54      1.21 o 
   4  -2   1      822.37      799.16     10.91 o 
   5  -2   1        0.96        1.61      1.08 o 
   6  -2   1        2.91        2.96      1.28 o 
   7  -2   1        0.67       -0.04      1.52 o 
   8  -2   1        0.51       -3.05      3.07 o 
  -9  -1   1        2.95        0.57      2.52 o 
  -8  -1   1       64.39       70.68      4.37 o 
  -7  -1   1       22.35       22.07      2.84 o 
  -6  -1   1        2.64        3.40      3.50 o 
  -5  -1   1      220.00      223.72      4.14 o 
  -4  -1   1      293.41      296.67      4.16 o 
  -3  -1   1      632.87      686.33      6.67 o 
  -2  -1   1     2120.05     2209.56     18.82 o 
  -1  -1   1      105.96       97.76      1.77 o 
   0  -1   1       90.26       77.68      1.37 o 
   1  -1   1        0.59       -0.36      0.90 o 
   2  -1   1        1.12        2.28      0.89 o 
   3  -1   1      127.85      129.35      4.44 o 
   4  -1   1       34.86       37.14      1.67 o 
   5  -1   1        0.77        0.13      1.02 o 
   6  -1   1        0.09        0.84      1.18 o 
   7  -1   1       20.51       18.15      1.80 o 
   8  -1   1        0.70        1.10      2.17 o 
  -9   0   1        5.56        3.35      2.61 o 
  -8   0   1        0.01        0.00      3.04 o 
  -7   0   1      124.55      122.58      5.03 o 
  -6   0   1       58.71       57.81      2.78 o 
  -5   0   1       10.51       10.58      1.81 o 
  -4   0   1       82.27       93.29      2.45 o 
  -3   0   1      163.59      199.87      3.22 o 
  -2   0   1       75.01       70.75      1.63 o 
  -1   0   1      171.31      171.54      3.06 o 
   0   0   1      349.90      356.19      3.73 o 
   1   0   1     1479.26     1466.83     14.25 o 
   2   0   1       35.99       28.93      2.47 o 
   3   0   1      856.86      855.09     11.79 o 
   4   0   1      451.50      467.43      7.75 o 
   5   0   1       58.76       71.32      2.59 o 
   6   0   1       40.40       44.85      2.04 o 
   7   0   1       49.20       44.55      2.27 o 
   8   0   1        4.81        1.22      3.26 o 
  -8   1   1        0.62        2.08      1.93 o 
  -7   1   1       83.89       88.50      3.62 o 
  -6   1   1      107.16      100.93      4.56 o 
  -5   1   1       74.41       66.59      2.70 o 
  -4   1   1       83.07       87.37      3.22 o 
  -3   1   1     2645.88     2665.94     33.30 o 
  -2   1   1      327.84      338.89      5.37 o 
  -1   1   1       33.40       26.26      0.99 o 
   0   1   1       31.43       22.63      1.04 o 
   1   1   1      251.25      266.91      3.15 o 
   2   1   1      464.00      455.42      5.35 o 
   3   1   1      226.91      212.46      3.41 o 
   4   1   1      435.33      456.77      6.04 o 
   5   1   1      304.91      299.02      4.28 o 
   6   1   1       15.68       22.03      4.08 o 
   7   1   1       51.69       48.48      3.51 o 
   8   1   1       40.45       39.26      3.69 o 
   9   1   1       29.50       29.59      5.01 o 
  -8   2   1       17.78       18.25      2.42 o 
  -7   2   1       31.95       35.97      3.61 o 
  -6   2   1        0.02       -1.34      1.16 o 
  -5   2   1      438.28      459.49      5.86 o 
  -4   2   1        4.96        3.91      1.16 o 
  -3   2   1      190.89      206.53      3.53 o 
  -2   2   1      160.74      137.08      2.75 o 
  -1   2   1    18881.26    18644.97    160.11 o 
   0   2   1      194.80      192.25      3.71 o 
   1   2   1      837.46      878.14      9.37 o 
   2   2   1      154.89      161.25      2.81 o 
   3   2   1     3921.31     4306.16     41.77 o 
   4   2   1      287.84      290.94      4.49 o 
   5   2   1       49.81       53.21      2.83 o 
   6   2   1       39.12       32.22      1.73 o 
   7   2   1      101.38       81.99      4.39 o 
   8   2   1       10.23        8.88      2.66 o 
   9   2   1        3.28        9.55      4.09 o 
  -8   3   1       28.50       34.60      5.37 o 
  -7   3   1        0.15       -3.11      3.19 o 
  -6   3   1       17.49       16.08      1.60 o 
  -5   3   1       25.35       26.95      2.74 o 
  -4   3   1      114.68      118.33      3.00 o 
  -3   3   1        7.56        8.03      0.99 o 
  -2   3   1        5.83        6.90      0.77 o 
  -1   3   1      108.69      100.98      2.10 o 
   0   3   1       71.16       72.66      2.77 o 
   1   3   1      214.09      216.39      3.49 o 
   2   3   1      607.83      591.33      7.37 o 
   3   3   1     1066.60     1069.35     13.32 o 
   4   3   1      441.40      432.22      6.05 o 
   5   3   1        5.50        4.88      1.15 o 
   6   3   1       33.67       31.70      1.78 o 
   7   3   1       16.67        8.75      2.51 o 
   8   3   1        1.46        3.51      3.40 o 
  -7   4   1        0.19       -1.26      3.43 o 
  -6   4   1      238.73      240.80      9.96 o 
  -5   4   1      174.35      177.09      8.10 o 
  -4   4   1        5.33        4.86      1.68 o 
  -3   4   1      192.42      174.88      4.15 o 
  -2   4   1     9431.10     9419.42     94.03 o 
  -1   4   1      616.82      619.66     10.16 o 
   0   4   1      430.68      440.75      7.65 o 
   1   4   1      106.80      120.30      3.55 o 
   2   4   1     3267.02     3439.41     34.86 o 
   3   4   1        0.11       -0.31      0.83 o 
   4   4   1       48.87       50.22      2.38 o 
   5   4   1        0.61       -1.49      1.07 o 
   6   4   1      270.64      206.42      3.96 o 
   7   4   1       80.50       77.78      4.50 o 
   8   4   1        9.81        5.48      3.91 o 
  -7   5   1       16.58       25.38      5.00 o 
  -6   5   1        5.76        7.90      3.73 o 
  -5   5   1       32.87       31.96      4.65 o 
  -4   5   1       10.19       11.55      3.48 o 
  -3   5   1       12.34       15.02      3.20 o 
  -2   5   1        0.76        0.31      2.02 o 
  -1   5   1       91.94       91.65      3.99 o 
   0   5   1       13.56       14.30      2.13 o 
   1   5   1        6.21        2.93      1.71 o 
   2   5   1      372.72      380.58      7.27 o 
   3   5   1      199.17      199.15      4.07 o 
   4   5   1      111.77      101.96      3.63 o 
   5   5   1       19.88       17.32      1.85 o 
   6   5   1       72.54       58.28      2.95 o 
   7   5   1       75.82       63.16      5.94 o 
   8   5   1        8.37        8.79      4.38 o 
  -6   6   1       78.39       63.77      6.38 o 
  -5   6   1        3.68        4.64      3.47 o 
  -4   6   1        9.49        6.77      3.40 o 
  -3   6   1     1434.44     1350.59     21.17 o 
  -2   6   1      248.44      265.25      7.19 o 
  -1   6   1        1.18        0.08      2.45 o 
   0   6   1        8.96        7.17      3.73 o 
   1   6   1      212.85      238.96      6.32 o 
   2   6   1       91.55       92.32      2.90 o 
   3   6   1       38.66       38.34      2.18 o 
   4   6   1        5.62        3.62      1.35 o 
   5   6   1      243.53      213.01      4.13 o 
   6   6   1      135.00      127.83      3.89 o 
   7   6   1        2.01       -3.10      3.25 o 
   8   6   1        4.38        2.34      4.15 o 
  -5   7   1        3.23        2.65      3.83 o 
  -4   7   1        1.02       -1.67      3.37 o 
  -3   7   1       14.99       15.77      3.26 o 
  -2   7   1       32.66       36.37      4.93 o 
  -1   7   1       24.94       22.71      3.15 o 
   0   7   1       73.44       79.25      4.44 o 
   1   7   1      100.41       97.05      4.59 o 
   2   7   1       16.29       17.30      2.68 o 
   3   7   1       12.55       16.54      2.67 o 
   4   7   1       31.05       32.66      2.10 o 
   5   7   1       70.56       67.52      3.20 o 
   6   7   1       50.25       52.90      5.42 o 
   7   7   1        4.15        3.18      3.56 o 
  -4   8   1      110.16      100.50      7.67 o 
  -3   8   1       16.37        8.14      3.48 o 
  -2   8   1        6.01        5.42      5.41 o 
  -1   8   1        4.26        4.65      2.97 o 
   0   8   1        1.34       -1.67      2.55 o 
   1   8   1        4.69        8.08      5.06 o 
   2   8   1        7.80        4.32      3.68 o 
   3   8   1       49.71       55.13      4.05 o 
   4   8   1       80.25       79.50      4.16 o 
   5   8   1       54.27       54.75      5.35 o 
  -2   9   1       14.06        9.65      3.85 o 
  -1   9   1        5.97       11.86      3.66 o 
   0   9   1        5.57       10.99      3.57 o 
   1   9   1        2.42       -0.39      6.43 o 
   2   9   1       33.44       41.52      4.13 o 
   3   9   1        1.80        1.26      2.92 o 
   4   9   1       13.62        9.67      2.62 o 
   5   9   1        4.65        5.15      4.03 o 
  -4  -9   2        0.62        1.69      3.41 o 
  -3  -9   2       37.24       34.56      4.91 o 
  -2  -9   2      133.32      145.04     11.32 o 
  -1  -9   2        3.61        2.20      3.25 o 
   0  -9   2        0.51        1.05      3.28 o 
   1  -9   2       77.64       78.92      6.46 o 
  -5  -8   2        7.69       11.47      5.25 o 
  -4  -8   2       17.75       16.66      3.94 o 
  -3  -8   2     1082.44     1085.38     18.75 o 
  -2  -8   2      134.51      134.35      5.95 o 
  -1  -8   2       26.27       25.75      3.60 o 
   0  -8   2        0.63       -1.65      2.73 o 
   1  -8   2      204.90      194.71      7.83 o 
   2  -8   2       11.84       12.97      3.56 o 
   3  -8   2       15.39       11.98      3.75 o 
  -6  -7   2        0.14       -2.75      1.83 o 
  -5  -7   2        4.88        1.47      3.90 o 
  -4  -7   2       32.39       32.96      3.66 o 
  -3  -7   2       66.88       67.90      4.29 o 
  -2  -7   2       57.88       67.59      4.24 o 
  -1  -7   2       14.31       16.09      2.89 o 
   0  -7   2       61.10       70.27      6.03 o 
   1  -7   2       11.87       14.43      3.05 o 
   2  -7   2        0.84        0.71      2.71 o 
   3  -7   2        6.02        6.98      3.23 o 
   4  -7   2        5.76        8.81      8.14 o 
   5  -7   2       16.01       24.16      5.12 o 
  -7  -6   2      114.57      139.20      5.98 o 
  -6  -6   2        5.08        3.26      4.53 o 
  -5  -6   2      114.84      119.40      5.14 o 
  -4  -6   2      777.83      788.28     13.53 o 
  -3  -6   2      486.56      490.73      7.66 o 
  -2  -6   2       36.24       37.74      3.20 o 
  -1  -6   2       68.80       66.51      3.86 o 
   0  -6   2      219.81      226.29      6.45 o 
   1  -6   2      247.77      239.95      6.73 o 
   2  -6   2      153.71      165.37      6.00 o 
   3  -6   2        3.56        5.20      2.72 o 
   4  -6   2       72.68       67.21      7.75 o 
   5  -6   2       56.34       55.03      5.77 o 
   6  -6   2        0.90       -0.18      3.64 o 
  -8  -5   2        0.26       -2.54      2.56 o 
  -7  -5   2        4.13        5.15      2.63 o 
  -6  -5   2        0.32       -1.89      1.95 o 
  -5  -5   2        0.05        0.32      2.27 o 
  -4  -5   2       19.62       21.91      2.35 o 
  -3  -5   2      101.90      102.00      2.97 o 
  -2  -5   2       19.21       21.20      1.37 o 
  -1  -5   2       47.44       44.82      2.88 o 
   0  -5   2       18.07       14.88      2.31 o 
   1  -5   2       48.69       49.19      3.28 o 
   2  -5   2       58.75       63.01      3.79 o 
   3  -5   2        1.90        0.82      2.69 o 
   4  -5   2      198.13      195.19     15.81 o 
   5  -5   2        1.06        2.34      3.10 o 
   6  -5   2        6.94        1.93      4.42 o 
  -8  -4   2        0.53       -1.48      2.48 o 
  -7  -4   2       14.35       13.10      2.80 o 
  -6  -4   2        0.14       -0.45      1.86 o 
  -5  -4   2       37.80       38.20      2.87 o 
  -4  -4   2       76.09       74.65      2.61 o 
  -3  -4   2        0.16       -1.62      1.08 o 
  -2  -4   2       78.60       72.35      4.39 o 
  -1  -4   2       35.21       34.33      1.76 o 
   0  -4   2      645.56      633.80      7.78 o 
   1  -4   2      242.45      219.21      5.45 o 
   2  -4   2      115.85      118.88      4.34 o 
   3  -4   2       16.27       22.49      2.70 o 
   4  -4   2       39.61       43.46      3.44 o 
   5  -4   2        1.09        5.15      2.76 o 
   6  -4   2       12.43       10.37      3.08 o 
   7  -4   2       47.60       45.47      3.90 o 
  -8  -3   2       83.69       85.22      5.04 o 
  -7  -3   2        0.60        0.57      2.22 o 
  -6  -3   2        7.33        5.97      2.09 o 
  -5  -3   2       35.59       35.53      1.55 o 
  -4  -3   2      284.35      298.96      4.78 o 
  -3  -3   2       16.18       13.82      1.60 o 
  -2  -3   2       30.77       34.71      2.29 o 
  -1  -3   2      344.06      314.86      3.83 o 
   0  -3   2      503.30      467.51      5.91 o 
   1  -3   2       42.23       43.35      2.39 o 
   2  -3   2        0.34       -1.38      1.47 o 
   3  -3   2      354.22      340.27      5.18 o 
   4  -3   2       37.19       43.55      2.42 o 
   5  -3   2        0.53       -1.21      1.24 o 
   6  -3   2       74.07       73.36      3.93 o 
   7  -3   2      344.22      331.21      8.20 o 
   8  -3   2       34.33       39.57      5.33 o 
  -8  -2   2       55.57       63.68      4.32 o 
  -7  -2   2      115.05      113.95      5.10 o 
  -6  -2   2        0.07        0.14      1.86 o 
  -5  -2   2       27.59       27.17      1.29 o 
  -4  -2   2       48.20       54.91      1.62 o 
  -3  -2   2        0.10        0.56      0.67 o 
  -2  -2   2      266.20      254.41      5.61 o 
  -1  -2   2       21.81       21.25      1.09 o 
   0  -2   2      176.03      184.86      2.37 o 
   1  -2   2      433.44      410.40      6.74 o 
   2  -2   2      176.79      184.56      4.33 o 
   3  -2   2        0.07        0.86      1.51 o 
   4  -2   2       51.36       44.89      2.07 o 
   5  -2   2       41.38       45.84      3.53 o 
   6  -2   2       34.27       36.55      2.31 o 
   7  -2   2        9.75       10.88      1.86 o 
  -9  -1   2       41.12       42.73      4.13 o 
  -8  -1   2        0.66       -3.16      2.10 o 
  -7  -1   2       65.19       59.20      3.85 o 
  -6  -1   2      112.03      101.90      5.55 o 
  -5  -1   2      215.03      223.21      4.00 o 
  -4  -1   2        0.09       -0.04      0.64 o 
  -3  -1   2      958.46      989.35      9.08 o 
  -2  -1   2     1006.54     1018.89     10.65 o 
  -1  -1   2     2555.02     2427.34     24.10 o 
   0  -1   2     1191.42     1112.35     14.44 o 
   1  -1   2      625.03      638.93      8.91 o 
   2  -1   2        0.63        1.19      1.16 o 
   3  -1   2        2.33        0.68      1.58 o 
   4  -1   2        7.33        7.83      1.60 o 
   5  -1   2       74.60       73.52      2.65 o 
   6  -1   2       31.74       33.22      2.15 o 
   7  -1   2        4.49        5.73      2.71 o 
   8  -1   2        0.00        2.69      3.00 o 
  -8   0   2      104.69      112.10      5.41 o 
  -7   0   2       18.34       15.26      2.55 o 
  -6   0   2        3.15        2.56      1.82 o 
  -5   0   2       45.28       50.83      2.06 o 
  -4   0   2      234.65      260.48      4.07 o 
  -3   0   2      412.13      390.64      5.49 o 
  -2   0   2        1.42        0.34      1.55 o 
  -1   0   2      733.99      729.51      9.62 o 
   0   0   2     2272.00     2304.72     26.76 o 
   1   0   2     2523.58     2504.76     21.33 o 
   2   0   2      288.00      272.90      4.36 o 
   3   0   2      368.92      375.44      7.58 o 
   4   0   2      364.77      401.60      5.70 o 
   5   0   2      127.79      142.35      3.46 o 
   6   0   2       16.92       19.62      1.82 o 
   7   0   2        9.46        9.79      2.71 o 
   8   0   2       80.89       76.33      6.39 o 
  -8   1   2       71.64       71.59      3.71 o 
  -7   1   2      140.80      146.07      4.67 o 
  -6   1   2       23.72       30.81      2.71 o 
  -5   1   2        0.06        0.32      1.08 o 
  -4   1   2     1037.54     1086.03     12.16 o 
  -3   1   2       67.74       63.23      2.92 o 
  -2   1   2      587.84      572.82      9.59 o 
  -1   1   2      336.35      323.90      7.13 o 
   0   1   2      628.01      633.68      7.96 o 
   1   1   2      371.93      376.61      5.38 o 
   2   1   2      325.17      311.32      5.46 o 
   3   1   2      268.13      276.68      5.47 o 
   4   1   2        7.27        5.38      1.37 o 
   5   1   2      148.24      145.68      3.49 o 
   6   1   2       60.82       57.40      3.91 o 
   7   1   2       44.95       44.50      2.50 o 
   8   1   2       10.04       10.77      3.88 o 
   9   1   2       20.43       15.98      4.40 o 
  -8   2   2       73.55       76.61      3.76 o 
  -7   2   2       10.99       11.06      2.08 o 
  -6   2   2        3.19        2.52      1.48 o 
  -5   2   2      215.19      212.32      7.19 o 
  -4   2   2      111.61      134.47      3.21 o 
  -3   2   2       35.39       33.69      3.36 o 
  -2   2   2       31.88       27.91      1.72 o 
  -1   2   2     8335.21     8466.38     82.40 o 
   0   2   2    10488.12    10691.06    114.63 o 
   1   2   2     1700.10     1598.29     13.95 o 
   2   2   2     2723.02     2810.42     33.17 o 
   3   2   2      809.94      902.89     12.10 o 
   4   2   2      475.15      589.12      7.56 o 
   5   2   2        5.61        2.28      1.27 o 
   6   2   2        4.19        4.05      1.24 o 
   7   2   2      315.89      258.05      6.55 o 
   8   2   2        3.51        2.83      3.19 o 
   9   2   2        1.18       -4.13      3.42 o 
  -8   3   2       30.97       27.58      5.19 o 
  -7   3   2       17.23       17.94      4.07 o 
  -6   3   2        5.64        3.18      1.30 o 
  -5   3   2      283.34      278.45      7.29 o 
  -4   3   2      443.96      428.61      6.26 o 
  -3   3   2        0.31       -0.12      0.90 o 
  -2   3   2       34.45       39.31      1.52 o 
  -1   3   2       18.57       15.72      1.12 o 
   0   3   2     1091.17     1082.12     24.08 o 
   1   3   2        1.93        1.21      1.83 o 
   2   3   2       10.56       13.31      1.22 o 
   3   3   2       66.27       79.20      3.08 o 
   4   3   2      105.01      119.79      3.70 o 
   5   3   2        0.03       -1.09      1.42 o 
   6   3   2       51.61       50.93      2.43 o 
   7   3   2       22.50       17.97      3.85 o 
   8   3   2        8.93        8.97      3.86 o 
  -7   4   2        1.10        4.13      3.66 o 
  -6   4   2        4.61       -2.55      3.08 o 
  -5   4   2      238.46      236.91      9.38 o 
  -4   4   2       10.52        9.49      1.29 o 
  -3   4   2        1.26        1.13      0.93 o 
  -2   4   2      596.68      580.42      7.59 o 
  -1   4   2     5270.62     5436.15     54.81 o 
   0   4   2       97.34       77.85      3.14 o 
   1   4   2      460.57      431.83      5.90 o 
   2   4   2        1.79        2.49      1.07 o 
   3   4   2     1327.53     1449.66     13.56 o 
   4   4   2       11.05       15.57      2.02 o 
   5   4   2        0.05       -1.70      2.48 o 
   6   4   2      103.60       84.51      3.12 o 
   7   4   2      129.50      102.81      6.83 o 
   8   4   2        0.91       -1.90      3.36 o 
  -7   5   2        2.43        0.85      3.78 o 
  -6   5   2       55.89       59.55      5.97 o 
  -5   5   2      245.49      259.46     10.26 o 
  -4   5   2        2.09       -1.08      2.94 o 
  -3   5   2        1.06       -0.39      2.60 o 
  -2   5   2        0.49        0.93      2.07 o 
  -1   5   2      695.99      679.77      8.68 o 
   0   5   2       10.13        7.97      2.05 o 
   1   5   2      528.26      505.89      8.68 o 
   2   5   2      368.87      359.44      5.59 o 
   3   5   2       27.82       33.61      1.88 o 
   4   5   2      182.93      181.66      4.02 o 
   5   5   2       83.33       80.04      3.64 o 
   6   5   2        0.28        0.63      1.49 o 
   7   5   2       59.23       58.76      5.64 o 
   8   5   2       12.89       11.17      4.26 o 
  -6   6   2       25.25       29.47      5.21 o 
  -5   6   2       11.65        7.98      3.85 o 
  -4   6   2       17.37       21.63      4.27 o 
  -3   6   2      179.00      151.41      7.46 o 
  -2   6   2      466.55      446.30      9.55 o 
  -1   6   2      106.65      105.69      4.61 o 
   0   6   2        6.21        3.42      2.38 o 
   1   6   2      440.05      442.97      8.60 o 
   2   6   2      493.65      516.36     13.65 o 
   3   6   2        9.08       11.69      1.76 o 
   4   6   2       27.20       29.13      1.86 o 
   5   6   2        1.09       -1.75      1.28 o 
   6   6   2       41.89       40.81      3.81 o 
   7   6   2       11.16       15.20      4.10 o 
   8   6   2        0.41        2.63      3.74 o 
  -5   7   2        0.44        2.02      3.79 o 
  -4   7   2        9.01        1.66      3.58 o 
  -3   7   2        2.41       -1.06      3.06 o 
  -2   7   2       80.24       74.20      5.48 o 
  -1   7   2        2.12        1.56      2.43 o 
   0   7   2      221.68      227.35      6.54 o 
   1   7   2      161.21      161.09      5.46 o 
   2   7   2        0.49       -0.62      2.02 o 
   3   7   2       39.01       43.93      2.45 o 
   4   7   2       62.77       63.89      2.55 o 
   5   7   2       16.90       19.95      8.94 o 
   6   7   2        0.73       -1.59      1.64 o 
   7   7   2        6.42        1.38      3.68 o 
  -4   8   2      226.39      168.67      9.25 o 
  -3   8   2        0.35        2.17      3.76 o 
  -2   8   2       20.37       17.52      3.58 o 
  -1   8   2        0.58       -2.06      2.66 o 
   0   8   2      143.45      155.87     15.73 o 
   1   8   2        5.40        6.12      2.67 o 
   2   8   2        6.90        4.75      2.64 o 
   3   8   2        4.04        3.38      2.56 o 
   4   8   2       49.96       48.22      3.10 o 
   5   8   2        0.14       -1.19      3.38 o 
   6   8   2       40.59       43.30      5.30 o 
  -2   9   2        0.66        0.57      3.53 o 
  -1   9   2        9.58       12.33      3.58 o 
   0   9   2       69.39       75.87      5.04 o 
   1   9   2        0.60        3.30      5.49 o 
   2   9   2        0.27       -1.15      2.67 o 
   3   9   2        3.25        4.22      5.50 o 
   4   9   2       61.78       56.33      4.25 o 
   5   9   2       29.10       23.61      4.98 o 
   1  10   2        0.56        0.69      7.51 o 
   2  10   2        5.89        9.80      3.51 o 
  -3  -9   3        1.63        0.68      3.41 o 
  -2  -9   3      343.18      350.95     10.06 o 
  -1  -9   3       30.34       30.73      4.35 o 
   0  -9   3        7.88        4.95      3.50 o 
  -5  -8   3       16.35       23.56      5.94 o 
  -4  -8   3       50.51       52.97      5.55 o 
  -3  -8   3       12.23       12.75      5.65 o 
  -2  -8   3      384.63      388.40      9.96 o 
  -1  -8   3        3.04        7.37      3.10 o 
   0  -8   3        1.51       -1.78      2.83 o 
   1  -8   3       24.63       23.55      3.83 o 
   2  -8   3       71.20       73.68      6.78 o 
   3  -8   3        0.02        2.09      9.93 o 
  -6  -7   3       21.24       16.32      4.14 o 
  -5  -7   3        1.81        6.92      4.49 o 
  -4  -7   3       13.97       16.74      5.06 o 
  -3  -7   3      914.78      917.33     17.27 o 
  -2  -7   3       51.79       56.83      4.08 o 
  -1  -7   3       14.79       15.31      3.05 o 
   0  -7   3      150.77      138.46      5.64 o 
   1  -7   3       90.14       91.22      5.08 o 
   2  -7   3       35.89       37.58      3.93 o 
   3  -7   3        1.44        5.30      3.13 o 
   4  -7   3       19.69       14.48      3.81 o 
  -7  -6   3       32.04       40.89      5.75 o 
  -6  -6   3        2.60        7.07      2.54 o 
  -5  -6   3       30.47       30.35      3.08 o 
  -4  -6   3      630.03      617.28     11.57 o 
  -3  -6   3       75.45       82.25      3.29 o 
  -2  -6   3        7.34       10.55      2.57 o 
  -1  -6   3       29.93       27.45      3.05 o 
   0  -6   3      237.09      234.43      6.63 o 
   1  -6   3       67.31       67.49      4.12 o 
   2  -6   3        0.18       -1.47      2.31 o 
   3  -6   3       47.52       49.57      4.09 o 
   4  -6   3      194.99      192.29      6.92 o 
   5  -6   3       73.54       73.46      6.52 o 
  -8  -5   3      227.69      261.17     11.99 o 
  -7  -5   3        1.29        1.46      2.48 o 
  -6  -5   3       21.37       17.76      2.75 o 
  -5  -5   3       71.41       67.45      3.75 o 
  -4  -5   3     1767.79     1708.81     36.94 o 
  -3  -5   3       13.32       13.56      1.45 o 
  -2  -5   3       92.41       91.74      2.85 o 
  -1  -5   3      872.54      838.03     11.16 o 
   0  -5   3       42.18       44.01      3.69 o 
   1  -5   3       11.50        7.36      2.30 o 
   2  -5   3        6.60        5.83      2.37 o 
   3  -5   3       41.38       44.08      3.60 o 
   4  -5   3       41.33       41.22      3.80 o 
   5  -5   3        3.77        1.11      3.11 o 
   6  -5   3        6.86        3.96      2.67 o 
  -8  -4   3       48.76       54.23      4.45 o 
  -7  -4   3       29.78       34.83      3.51 o 
  -6  -4   3       33.01       28.77      4.80 o 
  -5  -4   3     1264.16     1221.33     18.60 o 
  -4  -4   3      442.66      426.21      6.29 o 
  -3  -4   3       49.53       48.31      3.31 o 
  -2  -4   3        3.71        3.42      0.97 o 
  -1  -4   3      476.43      494.00      8.19 o 
   0  -4   3       36.60       36.48      4.01 o 
   1  -4   3      114.97      113.57      4.10 o 
   2  -4   3       77.88       79.01      3.86 o 
   3  -4   3      595.08      622.73     11.22 o 
   4  -4   3        0.08        0.05      2.16 o 
   5  -4   3       80.38       81.29      5.83 o 
   6  -4   3       19.91       19.36      2.94 o 
   7  -4   3      229.36      224.34      8.64 o 
  -8  -3   3       61.02       61.37      4.54 o 
  -7  -3   3        0.41        0.81      2.29 o 
  -6  -3   3       21.08       22.23      2.61 o 
  -5  -3   3     1098.95     1070.31     16.62 o 
  -4  -3   3        9.29       10.26      1.32 o 
  -3  -3   3      123.22      123.23      3.70 o 
  -2  -3   3      273.91      265.57      8.04 o 
  -1  -3   3       49.15       45.67      1.52 o 
   0  -3   3        0.69        1.06      0.85 o 
   1  -3   3      108.44      113.31      2.35 o 
   2  -3   3      123.54      122.39      3.96 o 
   3  -3   3       17.11       21.84      2.45 o 
   4  -3   3      119.84      125.83      4.53 o 
   5  -3   3       20.53       21.64      2.99 o 
   6  -3   3       70.78       78.99      4.18 o 
   7  -3   3       27.40       33.43      3.41 o 
  -8  -2   3       34.95       38.76      3.82 o 
  -7  -2   3       21.19       22.06      2.92 o 
  -6  -2   3      297.13      287.36     11.96 o 
  -5  -2   3      587.99      578.42     10.43 o 
  -4  -2   3       33.64       34.72      1.67 o 
  -3  -2   3        0.09       -0.49      0.77 o 
  -2  -2   3       77.86       64.44      2.59 o 
  -1  -2   3     1101.17     1088.00     25.83 o 
   0  -2   3      243.56      228.12      3.49 o 
   1  -2   3      111.07      108.31      3.26 o 
   2  -2   3      702.67      713.67     10.71 o 
   3  -2   3      127.82      125.19      3.88 o 
   4  -2   3      210.86      206.61      5.12 o 
   5  -2   3       61.18       56.40      2.47 o 
   6  -2   3      192.56      193.62      4.50 o 
   7  -2   3      194.42      196.44      4.88 o 
  -8  -1   3        5.48        5.61      2.67 o 
  -7  -1   3        4.41        2.71      2.13 o 
  -6  -1   3      122.38      126.23      7.73 o 
  -5  -1   3       12.29       17.51      3.75 o 
  -4  -1   3       15.67       15.66      1.81 o 
  -3  -1   3      306.15      349.22      6.42 o 
  -2  -1   3        9.86        7.38      1.20 o 
  -1  -1   3        0.63        0.41      0.92 o 
   0  -1   3      413.36      395.57      5.78 o 
   1  -1   3      462.60      435.30      6.62 o 
   2  -1   3      613.91      581.82      7.01 o 
   3  -1   3       51.84       52.98      2.52 o 
   4  -1   3      161.99      161.69      4.25 o 
   5  -1   3       82.38       83.92      3.55 o 
   6  -1   3      356.50      353.51      6.04 o 
   7  -1   3       32.49       33.24      2.75 o 
   8  -1   3        0.58       -0.92      2.72 o 
  -8   0   3        7.34        7.11      2.75 o 
  -7   0   3        5.76        1.89      2.15 o 
  -6   0   3        6.41        7.34      2.04 o 
  -5   0   3       75.39       72.87      3.52 o 
  -4   0   3       89.88       82.36      3.28 o 
  -3   0   3      729.13      732.24     10.94 o 
  -2   0   3      219.74      221.78      4.31 o 
  -1   0   3      109.04       94.83      1.97 o 
   0   0   3      547.69      539.96      7.00 o 
   1   0   3     1093.72     1060.60      9.46 o 
   2   0   3      603.42      567.01      6.43 o 
   3   0   3      162.60      135.16      3.27 o 
   4   0   3      141.14      137.22      3.67 o 
   5   0   3      121.47      129.32      3.95 o 
   6   0   3      118.11      122.09      7.11 o 
   7   0   3        8.44        9.54      2.24 o 
   8   0   3        1.16        3.78      3.14 o 
  -8   1   3        4.69        2.78      3.54 o 
  -7   1   3       47.80       53.02      3.67 o 
  -6   1   3       39.81       42.22      3.07 o 
  -5   1   3       13.56       14.02      1.38 o 
  -4   1   3       75.68       74.29      2.16 o 
  -3   1   3      124.33      119.69      4.55 o 
  -2   1   3      359.31      363.10      5.94 o 
  -1   1   3       24.14       25.82      1.07 o 
   0   1   3      202.23      223.53      4.03 o 
   1   1   3       35.44       24.33      2.14 o 
   2   1   3        0.36        0.59      1.26 o 
   3   1   3      744.73      789.68     10.95 o 
   4   1   3      115.77      116.41      3.65 o 
   5   1   3      289.43      282.65      4.72 o 
   6   1   3      116.50      107.00      3.86 o 
   7   1   3        2.22        3.70      1.93 o 
   8   1   3       14.15       14.27      3.75 o 
  -8   2   3        1.65        2.59      2.19 o 
  -7   2   3        7.97        7.33      1.99 o 
  -6   2   3       12.49       12.48      1.94 o 
  -5   2   3        0.99        2.57      1.12 o 
  -4   2   3       44.65       45.32      2.54 o 
  -3   2   3        2.17        0.23      1.03 o 
  -2   2   3       81.14       69.95      2.37 o 
  -1   2   3      402.34      410.08     10.45 o 
   0   2   3     1029.74     1042.65     27.56 o 
   1   2   3      333.97      303.86      3.33 o 
   2   2   3      891.62      851.56      9.58 o 
   3   2   3       38.33       34.69      2.35 o 
   4   2   3      275.27      277.86      5.59 o 
   5   2   3       42.03       42.78      2.65 o 
   6   2   3        2.90        5.29      1.88 o 
   7   2   3       47.97       46.94      3.22 o 
   8   2   3        7.47        5.01      3.29 o 
  -8   3   3       50.54       48.86      6.29 o 
  -7   3   3        0.08        0.52      1.70 o 
  -6   3   3        0.56        1.56      1.59 o 
  -5   3   3       20.96       27.49      2.00 o 
  -4   3   3      241.51      232.36      4.39 o 
  -3   3   3      196.07      194.68      4.83 o 
  -2   3   3       73.82       73.75      2.08 o 
  -1   3   3     1555.03     1616.53     20.66 o 
   0   3   3      169.26      184.98      3.26 o 
   1   3   3      123.34      109.28      5.32 o 
   2   3   3      190.67      212.97      2.91 o 
   3   3   3       65.88       64.99      2.89 o 
   4   3   3       25.69       31.18      2.27 o 
   5   3   3       31.44       37.59      2.59 o 
   6   3   3       34.99       35.49      2.68 o 
   7   3   3       40.93       38.22      2.48 o 
   8   3   3       85.96       68.47      6.22 o 
  -7   4   3       14.55       11.36      4.27 o 
  -6   4   3       90.21       87.15      6.69 o 
  -5   4   3       53.63       54.68      3.21 o 
  -4   4   3        7.63        6.87      1.35 o 
  -3   4   3       71.83       73.24      2.27 o 
  -2   4   3      517.74      555.31      8.70 o 
  -1   4   3     2244.80     2302.33     24.27 o 
   0   4   3      234.04      242.68      5.14 o 
   1   4   3        1.87        0.40      1.06 o 
   2   4   3      365.55      400.71      5.69 o 
   3   4   3      363.62      406.19      4.91 o 
   4   4   3       16.64       15.11      1.58 o 
   5   4   3       74.20       79.69      3.68 o 
   6   4   3      432.15      367.38      7.59 o 
   7   4   3        4.21        3.90      1.72 o 
   8   4   3       57.70       39.71      5.26 o 
  -7   5   3        0.29        0.71      3.79 o 
  -6   5   3       64.63       66.70      6.36 o 
  -5   5   3        1.24       -1.60      3.23 o 
  -4   5   3        5.01        4.12      3.30 o 
  -3   5   3       49.82       45.47      4.59 o 
  -2   5   3      295.82      280.46      4.80 o 
  -1   5   3      261.39      268.74      4.49 o 
   0   5   3       18.81       20.92      2.90 o 
   1   5   3       12.51       10.12      1.82 o 
   2   5   3      111.81      115.33      3.02 o 
   3   5   3      119.08      117.62      5.34 o 
   4   5   3      287.16      283.18      5.09 o 
   5   5   3       77.22       80.90      3.96 o 
   6   5   3       62.97       54.51      3.68 o 
   7   5   3       90.55       86.91      4.04 o 
   8   5   3        0.16       -0.08      3.66 o 
  -6   6   3      136.75      125.63      8.40 o 
  -5   6   3        3.74        2.58      3.57 o 
  -4   6   3       74.90       74.56      6.12 o 
  -3   6   3      616.80      599.87     15.90 o 
  -2   6   3     2911.01     2781.01     37.75 o 
  -1   6   3      169.03      161.19      5.50 o 
   0   6   3       18.37       15.50      2.41 o 
   1   6   3      542.45      563.48     15.77 o 
   2   6   3      703.79      737.44     11.84 o 
   3   6   3        2.88        3.52      1.33 o 
   4   6   3       72.07       75.15      2.54 o 
   5   6   3      379.70      317.18      7.29 o 
   6   6   3      106.42       81.63      3.39 o 
   7   6   3       16.80        7.63      3.70 o 
   8   6   3        0.71       -0.87      3.81 o 
  -5   7   3        6.28        6.49      3.90 o 
  -4   7   3       29.20       21.15      4.36 o 
  -3   7   3       42.47       28.28      4.68 o 
  -2   7   3      269.65      285.26      7.87 o 
  -1   7   3        7.52        5.87      2.61 o 
   0   7   3       21.04       19.20      2.87 o 
   1   7   3        1.29        0.17      2.07 o 
   2   7   3       75.04       69.94      6.30 o 
   3   7   3       30.26       33.27      2.42 o 
   4   7   3      104.17      107.04      3.18 o 
   5   7   3        1.24       -1.28      2.07 o 
   6   7   3        1.33        0.54      1.74 o 
   7   7   3        0.19       -2.39      3.17 o 
  -4   8   3       85.80       58.47      6.40 o 
  -2   8   3       10.15        5.36      3.13 o 
  -1   8   3        5.27        8.81      2.94 o 
   0   8   3       38.98       43.81      3.82 o 
   1   8   3      535.27      541.44     10.93 o 
   2   8   3        2.40       -0.36      2.32 o 
   3   8   3        0.02        1.18      1.90 o 
   4   8   3       78.69       77.91      6.30 o 
   5   8   3      211.08      178.18      8.62 o 
   6   8   3        0.74        1.87      4.30 o 
  -3   9   3       93.39      100.12      7.84 o 
  -2   9   3       35.46       35.49      4.45 o 
  -1   9   3       54.98       57.10      4.73 o 
   0   9   3        0.02       -0.37      2.84 o 
   1   9   3       25.68       30.90      6.29 o 
   2   9   3        0.04        2.94      2.78 o 
   3   9   3      102.24      114.34      5.44 o 
   4   9   3        0.07        1.74      3.95 o 
   5   9   3        7.61        8.72      4.33 o 
   0  10   3       97.27       92.51     11.41 o 
   1  10   3        6.95        5.55      6.02 o 
   2  10   3        0.78       -0.03      3.02 o 
  -1  -9   4        4.11        4.66      3.51 o 
  -4  -8   4        9.48       11.48      5.60 o 
  -3  -8   4        0.16       -4.72      4.60 o 
  -2  -8   4      168.19      169.72      6.87 o 
  -1  -8   4        1.20        0.56      2.92 o 
   0  -8   4        2.63        0.85      2.99 o 
   1  -8   4       12.88       14.62      5.36 o 
   2  -8   4       77.17       75.95      5.48 o 
  -6  -7   4       22.75       27.14      6.12 o 
  -5  -7   4        3.04       14.29      5.19 o 
  -4  -7   4      104.08      115.83      8.81 o 
  -3  -7   4      172.69      168.47      6.53 o 
  -2  -7   4        0.12        0.98      2.65 o 
  -1  -7   4        7.59        5.08      2.82 o 
   0  -7   4      101.81      115.59      5.89 o 
   1  -7   4       30.22       31.01      3.72 o 
   2  -7   4        0.01        1.40      2.82 o 
   3  -7   4       24.76       26.69      4.05 o 
   4  -7   4       14.66       12.06      5.13 o 
  -7  -6   4       50.67       56.47      4.37 o 
  -6  -6   4      126.57      133.69      5.59 o 
  -5  -6   4        6.80       10.66      2.13 o 
  -4  -6   4       64.93       60.32      5.49 o 
  -3  -6   4     1497.31     1504.18     23.02 o 
  -2  -6   4        1.93        1.71      2.31 o 
  -1  -6   4        4.49        3.38      4.95 o 
   0  -6   4       40.43       42.79      3.58 o 
   1  -6   4      379.71      367.37      8.80 o 
   2  -6   4        5.53        3.13      2.64 o 
   3  -6   4        0.30        0.06      2.71 o 
   4  -6   4       47.95       43.46      4.33 o 
   5  -6   4       66.50       69.94      6.56 o 
  -7  -5   4        3.72        5.39      2.70 o 
  -6  -5   4        0.73       -2.92      1.95 o 
  -5  -5   4      103.86      102.72      4.58 o 
  -4  -5   4      366.48      354.24      7.86 o 
  -3  -5   4       31.76       31.72      1.86 o 
  -2  -5   4       30.84       33.00      1.68 o 
  -1  -5   4      102.20       97.85      4.30 o 
   0  -5   4      229.72      223.60      6.21 o 
   1  -5   4       25.56       32.21      3.05 o 
   2  -5   4       78.89       85.51      4.88 o 
   3  -5   4       34.07       38.76      3.53 o 
   4  -5   4        0.00       -2.87      2.47 o 
   5  -5   4       10.11       11.20      3.71 o 
   6  -5   4       10.37        8.40      2.98 o 
  -8  -4   4      178.84      214.90     11.04 o 
  -7  -4   4      184.71      201.61      6.77 o 
  -6  -4   4       84.96       91.52      4.56 o 
  -5  -4   4        0.12       -0.17      1.83 o 
  -4  -4   4     3009.81     2910.25     62.82 o 
  -3  -4   4        1.14        0.86      1.45 o 
  -2  -4   4       46.55       48.88      1.88 o 
  -1  -4   4        0.98        1.02      0.85 o 
   0  -4   4     1402.80     1461.49     20.84 o 
   1  -4   4       69.31       64.20      2.76 o 
   2  -4   4       23.58       22.10      2.62 o 
   3  -4   4       19.50       23.97      2.82 o 
   4  -4   4      498.08      517.23     10.32 o 
   5  -4   4       13.22       11.08      2.59 o 
   6  -4   4      104.56       93.25      4.89 o 
   7  -4   4       42.25       43.07      3.98 o 
  -8  -3   4        9.63        8.35      3.79 o 
  -7  -3   4       19.75       16.76      2.96 o 
  -6  -3   4       13.46       13.86      2.53 o 
  -5  -3   4      927.57      910.09     14.86 o 
  -4  -3   4       64.06       62.13      2.30 o 
  -3  -3   4      127.73      115.72      5.10 o 
  -2  -3   4      378.92      393.53      5.87 o 
  -1  -3   4      451.88      454.90      7.08 o 
   0  -3   4        2.93        5.15      0.98 o 
   1  -3   4       63.22       58.02      1.97 o 
   2  -3   4      149.98      143.60      6.65 o 
   3  -3   4      193.51      188.12      5.23 o 
   4  -3   4       26.97       29.27      2.31 o 
   5  -3   4        5.28        4.77      2.10 o 
   6  -3   4       22.04       24.27      6.39 o 
   7  -3   4        0.01       -1.92      3.77 o 
  -8  -2   4       31.13       36.79      3.89 o 
  -7  -2   4        3.78        3.78      2.42 o 
  -6  -2   4      181.84      182.21      5.88 o 
  -5  -2   4      615.96      588.28     19.42 o 
  -4  -2   4      135.63      118.51      7.21 o 
  -3  -2   4      173.61      172.05      4.37 o 
  -2  -2   4      632.60      685.43     10.20 o 
  -1  -2   4     2251.25     2321.02     23.61 o 
   0  -2   4        2.50        1.41      0.67 o 
   1  -2   4      437.85      390.97      6.78 o 
   2  -2   4     1064.11     1073.72     15.16 o 
   3  -2   4      639.36      677.52      8.73 o 
   4  -2   4        2.49        1.17      1.62 o 
   5  -2   4      147.57      149.10      4.71 o 
   6  -2   4       26.85       29.75      3.68 o 
   7  -2   4      335.94      318.19     11.43 o 
   8  -2   4        2.81        6.69      4.28 o 
  -8  -1   4        1.77        0.95      2.51 o 
  -7  -1   4       10.56       11.48      2.63 o 
  -6  -1   4     1056.02     1052.08     17.04 o 
  -5  -1   4      172.43      181.83      5.36 o 
  -4  -1   4      215.35      200.96      5.17 o 
  -3  -1   4     1145.38     1188.27     16.62 o 
  -2  -1   4      548.17      568.63     14.59 o 
  -1  -1   4      142.11      154.09      3.44 o 
   0  -1   4      360.85      331.52      5.32 o 
   1  -1   4      215.64      250.05      3.77 o 
   2  -1   4      437.79      439.32      5.75 o 
   3  -1   4      908.58      931.46     10.76 o 
   4  -1   4       16.39       15.88      1.89 o 
   5  -1   4        9.70       11.05      1.96 o 
   6  -1   4       30.30       36.51      2.84 o 
   7  -1   4      456.07      464.11      9.63 o 
   8  -1   4       12.54       13.71      2.74 o 
  -8   0   4        8.33        9.44      4.20 o 
  -7   0   4       79.69       68.35      6.99 o 
  -6   0   4       57.04       58.29      3.61 o 
  -5   0   4       10.20        9.13      1.93 o 
  -4   0   4      100.63      100.30      3.54 o 
  -3   0   4      131.53      150.40      3.92 o 
  -2   0   4      278.51      260.90      4.96 o 
  -1   0   4      229.71      228.84      4.64 o 
   0   0   4      190.88      184.63      3.40 o 
   1   0   4     2634.65     2626.19     24.01 o 
   2   0   4      104.45      124.90      2.07 o 
   3   0   4     1044.19     1019.51     13.55 o 
   4   0   4        0.83        0.28      1.44 o 
   5   0   4       47.78       55.38      2.85 o 
   6   0   4        2.29        3.68      1.75 o 
   7   0   4        9.21        6.72      3.16 o 
   8   0   4        1.44       -1.62      3.29 o 
  -8   1   4        1.25        3.24      2.45 o 
  -7   1   4      293.80      289.63     12.19 o 
  -6   1   4       82.54       81.90      7.01 o 
  -5   1   4        0.39        0.60      1.63 o 
  -4   1   4       24.51       25.88      1.46 o 
  -3   1   4        0.82        1.08      1.07 o 
  -2   1   4        9.84        9.51      1.35 o 
  -1   1   4        4.71        3.56      0.94 o 
   0   1   4      348.20      291.45      4.59 o 
   1   1   4       51.92       44.30      3.24 o 
   2   1   4     2117.36     2330.28     28.12 o 
   3   1   4       13.71       13.03      1.47 o 
   4   1   4       16.67       19.75      2.44 o 
   5   1   4       23.01       25.38      1.77 o 
   6   1   4      408.70      399.44     11.48 o 
   7   1   4       19.67       17.94      3.67 o 
   8   1   4        0.25        0.16      2.13 o 
  -8   2   4        1.56       -1.68      1.95 o 
  -7   2   4       35.49       38.24      2.88 o 
  -6   2   4       25.41       27.23      3.58 o 
  -5   2   4      257.26      251.17      6.12 o 
  -4   2   4      164.27      158.31      4.37 o 
  -3   2   4       70.78       61.98      2.64 o 
  -2   2   4       31.69       35.92      1.89 o 
  -1   2   4      255.15      263.02      5.69 o 
   0   2   4     1381.77     1368.80     16.88 o 
   1   2   4      148.96      128.07      2.26 o 
   2   2   4      863.90      954.49     12.82 o 
   3   2   4      241.62      261.40      5.27 o 
   4   2   4        0.01       -0.11      1.55 o 
   5   2   4      128.46      114.50      4.14 o 
   6   2   4       55.24       52.99      3.21 o 
   7   2   4        4.44        4.47      2.95 o 
   8   2   4      110.29      110.95      7.36 o 
  -8   3   4       57.67       47.81      6.33 o 
  -7   3   4        0.43       -2.47      1.65 o 
  -6   3   4       43.37       45.97      2.73 o 
  -5   3   4       39.74       48.33      2.47 o 
  -4   3   4       83.00       86.34      2.84 o 
  -3   3   4       10.27        9.99      1.27 o 
  -2   3   4        0.00       -0.38      0.90 o 
  -1   3   4      331.39      314.95      5.55 o 
   0   3   4       89.69       82.29      2.84 o 
   1   3   4      481.23      520.13      5.45 o 
   2   3   4      224.51      230.17      3.63 o 
   3   3   4        6.27        7.12      1.09 o 
   4   3   4      247.46      250.66      8.03 o 
   5   3   4        1.22        0.71      1.72 o 
   6   3   4        0.28       -1.11      1.74 o 
   7   3   4        9.75        9.45      2.72 o 
   8   3   4       54.86       65.08      6.13 o 
  -7   4   4        8.95        8.06      4.34 o 
  -6   4   4      136.18      137.69      8.12 o 
  -5   4   4       33.44       31.66      2.19 o 
  -4   4   4       82.93       83.29      3.18 o 
  -3   4   4       43.53       44.15      1.99 o 
  -2   4   4      633.03      634.32      9.86 o 
  -1   4   4       11.47        8.04      1.40 o 
   0   4   4      381.49      355.06      5.27 o 
   1   4   4       35.23       26.58      2.64 o 
   2   4   4      783.97      789.68      7.98 o 
   3   4   4        9.39        8.18      1.01 o 
   4   4   4       12.08       13.75      1.51 o 
   5   4   4        8.69        7.11      2.04 o 
   6   4   4       22.82       20.95      2.56 o 
   7   4   4       45.51       48.60      3.36 o 
   8   4   4        1.41       -2.76      3.12 o 
  -7   5   4        8.21        3.52      4.01 o 
  -6   5   4       12.73       10.40      4.15 o 
  -5   5   4        0.11       -2.08      3.16 o 
  -4   5   4       14.39       11.67      3.71 o 
  -3   5   4        5.95        6.24      3.18 o 
  -2   5   4       70.57       62.66      2.83 o 
  -1   5   4        6.96        6.47      1.25 o 
   0   5   4       79.39       77.03      3.51 o 
   1   5   4      217.42      201.46      3.93 o 
   2   5   4      125.05      121.08      3.30 o 
   3   5   4       43.69       45.28      1.84 o 
   4   5   4       53.44       52.84      2.89 o 
   5   5   4        0.36        1.03      2.66 o 
   6   5   4       28.18       28.45      5.06 o 
   7   5   4        4.27        1.65      2.08 o 
   8   5   4        5.92        9.52      3.96 o 
  -6   6   4        1.47        3.25      4.11 o 
  -5   6   4        0.62        2.41      3.66 o 
  -4   6   4       10.03       11.00      3.80 o 
  -3   6   4       61.78       59.12      5.38 o 
  -2   6   4        6.45       13.42      3.46 o 
  -1   6   4        1.74        4.78      2.31 o 
   0   6   4       71.97       73.75      3.90 o 
   1   6   4      175.96      166.90      5.87 o 
   2   6   4        5.84        7.57      2.27 o 
   3   6   4       28.37       32.13      2.28 o 
   4   6   4       21.64       20.92      6.16 o 
   5   6   4       13.62        8.03      2.34 o 
   6   6   4        2.12        0.55      2.10 o 
   7   6   4       33.47       36.05      2.80 o 
  -5   7   4        0.47        0.84      3.67 o 
  -4   7   4        0.76       -1.16      3.49 o 
  -3   7   4      131.41      125.35      7.33 o 
  -2   7   4        0.91        1.40      3.04 o 
  -1   7   4        0.10       -2.05      2.23 o 
   0   7   4        0.63       -0.10      2.20 o 
   1   7   4      139.16      138.77      4.85 o 
   2   7   4       11.37       10.90      2.22 o 
   3   7   4       21.21       23.22      1.89 o 
   4   7   4        0.03       -1.64      5.48 o 
   5   7   4       55.75       56.06      3.81 o 
   6   7   4      119.67      108.16      5.03 o 
   7   7   4        0.92       -2.79      1.86 o 
  -4   8   4       28.82       17.85      4.73 o 
  -3   8   4      150.32      146.90      8.47 o 
  -2   8   4      136.55      129.46      7.53 o 
  -1   8   4       39.26       34.72      3.83 o 
   0   8   4       41.16       35.53      3.63 o 
   1   8   4       50.86       53.63      3.90 o 
   2   8   4      118.42      128.48      5.10 o 
   3   8   4       56.29       54.91      5.06 o 
   4   8   4       64.98       63.51      5.96 o 
   5   8   4        4.64       -1.29      3.69 o 
   6   8   4       50.15       43.47      4.25 o 
  -3   9   4        9.28        8.39      4.51 o 
  -2   9   4       11.12       12.33      4.65 o 
  -1   9   4        0.48        0.57     10.35 o 
   0   9   4       18.71       20.84      3.54 o 
   1   9   4        5.50        8.29      3.08 o 
   2   9   4       33.80       37.63      7.37 o 
   3   9   4        0.00        0.70      3.72 o 
   4   9   4        3.47        8.69      4.46 o 
   5   9   4       41.31       44.61      5.91 o 
   0  10   4      142.16      133.48     12.16 o 
   1  10   4       39.28       34.33      4.35 o 
   2  10   4        7.82       12.44      3.43 o 
  -4  -8   5        0.83        6.46      5.38 o 
  -3  -8   5       25.66       24.71      4.11 o 
  -2  -8   5       30.66       28.35      4.19 o 
  -1  -8   5        0.36       -1.65      3.21 o 
   0  -8   5        1.63       -2.30      2.97 o 
   1  -8   5       16.09       11.16      3.82 o 
   2  -8   5        9.44       12.10      3.77 o 
  -5  -7   5        9.33       11.31      5.20 o 
  -4  -7   5        1.45       -1.91      4.53 o 
  -3  -7   5        7.04        5.32      3.08 o 
  -2  -7   5       97.19       98.26      5.27 o 
  -1  -7   5       13.38       15.27      4.04 o 
   0  -7   5        5.94        6.26      2.90 o 
   1  -7   5       17.08       18.77      4.36 o 
   2  -7   5        5.96        2.53      4.22 o 
   3  -7   5       25.23       27.28      4.09 o 
   4  -7   5        0.04        2.05      3.38 o 
  -6  -6   5        0.14        2.91      2.42 o 
  -5  -6   5       13.34       11.04      2.24 o 
  -4  -6   5       69.61       75.39      4.33 o 
  -3  -6   5       40.95       45.21      3.88 o 
  -2  -6   5        6.48        3.20      2.48 o 
  -1  -6   5        1.77        2.18      2.83 o 
   0  -6   5       26.03       26.26      3.60 o 
   1  -6   5       89.23       76.86      5.52 o 
   2  -6   5       10.50       14.71      3.14 o 
   3  -6   5        1.53        3.91      2.79 o 
   4  -6   5        0.46        3.03      3.06 o 
   5  -6   5        3.93        0.84      2.99 o 
  -7  -5   5        1.33        2.59      2.65 o 
  -6  -5   5       28.61       25.99      3.17 o 
  -5  -5   5       49.67       52.99      3.50 o 
  -4  -5   5        7.78        2.51      2.69 o 
  -3  -5   5      370.50      353.11      5.41 o 
  -2  -5   5       24.58       26.27      1.72 o 
  -1  -5   5       30.63       34.52      3.14 o 
   0  -5   5       24.93       26.23      2.86 o 
   1  -5   5       86.58       84.91      4.35 o 
   2  -5   5        8.78        8.60      2.58 o 
   3  -5   5       13.05       11.46      2.86 o 
   4  -5   5       67.22       77.57      4.73 o 
   5  -5   5       21.63       23.87      5.01 o 
   6  -5   5        2.45        2.16      2.79 o 
  -8  -4   5       19.25       24.73      5.42 o 
  -7  -4   5        6.14        4.20      3.07 o 
  -6  -4   5        8.76        8.59      2.53 o 
  -5  -4   5        0.28       -0.72      2.27 o 
  -4  -4   5      303.35      303.28      6.93 o 
  -3  -4   5       19.40       14.97      2.25 o 
  -2  -4   5        2.38        0.51      1.07 o 
  -1  -4   5        0.03       -0.43      0.95 o 
   0  -4   5      761.09      765.30     10.53 o 
   1  -4   5        0.02       -2.64      1.76 o 
   2  -4   5        8.45        4.73      2.18 o 
   3  -4   5      243.09      246.89      6.64 o 
   4  -4   5        0.17       -0.99      2.91 o 
   5  -4   5       12.86       14.43      3.14 o 
   6  -4   5       62.51       63.81      4.48 o 
  -8  -3   5        2.26       -0.76      2.74 o 
  -7  -3   5       57.74       53.29      4.11 o 
  -6  -3   5      104.46       94.93      4.65 o 
  -5  -3   5        0.00       -2.18      1.76 o 
  -4  -3   5      470.14      436.68     12.78 o 
  -3  -3   5       33.36       35.83      2.43 o 
  -2  -3   5      627.50      635.75     12.11 o 
  -1  -3   5        4.91        4.47      0.94 o 
   0  -3   5       40.86       45.70      1.93 o 
   1  -3   5      832.27      833.54     11.87 o 
   2  -3   5       96.39       96.33      5.89 o 
   3  -3   5      370.48      362.34      7.65 o 
   4  -3   5       69.26       71.63      3.14 o 
   5  -3   5       29.05       30.39      2.97 o 
   6  -3   5      298.17      279.39      7.33 o 
   7  -3   5      157.77      169.24      9.33 o 
  -8  -2   5      106.21      103.69      5.55 o 
  -7  -2   5       28.16       26.75      3.37 o 
  -6  -2   5       18.79       19.85      2.85 o 
  -5  -2   5     3230.37     3247.75     62.07 o 
  -4  -2   5       62.04       62.95      3.25 o 
  -3  -2   5       87.81       77.89      3.15 o 
  -2  -2   5      109.50      129.04      3.63 o 
  -1  -2   5     3636.92     3936.21     39.21 o 
   0  -2   5        0.19        0.74      0.92 o 
   1  -2   5       14.23       13.86      2.10 o 
   2  -2   5      670.15      704.11     10.86 o 
   3  -2   5      450.76      499.29      7.12 o 
   4  -2   5        2.97        2.18      1.50 o 
   5  -2   5       11.73        8.30      2.14 o 
   6  -2   5      343.56      352.20      8.83 o 
   7  -2   5      831.75      838.30     20.91 o 
  -8  -1   5        0.57        5.25      2.73 o 
  -7  -1   5       18.36       21.41      3.01 o 
  -6  -1   5        0.33        0.77      2.05 o 
  -5  -1   5      437.83      425.62     10.87 o 
  -4  -1   5        2.99        4.00      1.58 o 
  -3  -1   5      197.07      210.78      4.95 o 
  -2  -1   5        0.10        2.04      1.16 o 
  -1  -1   5       28.85       30.58      1.39 o 
   0  -1   5      903.46      975.35     15.74 o 
   1  -1   5      775.34      748.22      8.70 o 
   2  -1   5      173.56      190.16      3.42 o 
   3  -1   5       12.78       16.26      1.45 o 
   4  -1   5       57.73       61.30      3.06 o 
   5  -1   5      172.90      160.42      4.62 o 
   6  -1   5      296.63      285.82     10.19 o 
   7  -1   5      134.16      131.98      7.85 o 
   8  -1   5        8.18        8.13      2.57 o 
  -8   0   5       15.80       13.01      3.14 o 
  -7   0   5        4.58        4.53      2.46 o 
  -6   0   5     2793.73     2824.00     38.28 o 
  -5   0   5      472.17      462.89      9.07 o 
  -4   0   5      157.48      150.86      4.54 o 
  -3   0   5       73.13       68.33      3.02 o 
  -2   0   5     5283.38     5747.01     69.80 o 
  -1   0   5      210.09      225.99      3.38 o 
   0   0   5     1759.58     1735.43     21.78 o 
   1   0   5       62.42       78.79      1.79 o 
   2   0   5     2234.58     2467.07     21.46 o 
   3   0   5      392.08      416.44      6.65 o 
   4   0   5       17.27       20.96      1.79 o 
   5   0   5       62.89       68.79      3.11 o 
   6   0   5     2751.64     2664.86     49.06 o 
   7   0   5        0.18        0.27      3.23 o 
   8   0   5       68.99       64.03      4.27 o 
  -8   1   5       11.10       10.85      3.62 o 
  -7   1   5       72.68       67.60      4.20 o 
  -6   1   5       72.55       68.13      3.89 o 
  -5   1   5       98.04       94.22      4.01 o 
  -4   1   5      120.89      128.30      4.52 o 
  -3   1   5      207.10      217.18      4.98 o 
  -2   1   5      314.65      332.71      4.41 o 
  -1   1   5        6.47       12.30      1.03 o 
   0   1   5     2812.71     2956.32     34.60 o 
   1   1   5      144.95      138.61      3.43 o 
   2   1   5      367.61      394.75      6.61 o 
   3   1   5       10.68       13.77      2.10 o 
   4   1   5       49.06       50.37      2.89 o 
   5   1   5       65.88       67.83      3.56 o 
   6   1   5      720.25      748.29     17.85 o 
   7   1   5        0.00       -1.11      3.09 o 
   8   1   5        0.57       -0.08      2.28 o 
  -8   2   5        4.87        3.55      2.25 o 
  -7   2   5      346.01      360.42     15.22 o 
  -6   2   5      362.33      383.24      8.58 o 
  -5   2   5        2.52        2.00      1.79 o 
  -4   2   5      334.90      330.14      6.82 o 
  -3   2   5      889.97      935.24     13.66 o 
  -2   2   5      864.22      908.15     12.92 o 
  -1   2   5     1607.03     1603.58     16.29 o 
   0   2   5      100.81       95.53      2.82 o 
   1   2   5     1818.55     1994.23     39.08 o 
   2   2   5       11.80       21.93      5.16 o 
   3   2   5       13.15        9.98      1.80 o 
   4   2   5        1.07       -1.31      1.68 o 
   5   2   5     1720.28     1664.74     25.34 o 
   6   2   5        2.60       -0.31      2.02 o 
   7   2   5       49.21       43.23      4.83 o 
   8   2   5        1.71        2.41      3.30 o 
  -8   3   5       63.83       61.22      6.79 o 
  -7   3   5        4.34       -0.11      1.97 o 
  -6   3   5       46.12       54.47      3.92 o 
  -5   3   5       47.42       49.24      2.63 o 
  -4   3   5      116.57      111.83      3.35 o 
  -3   3   5       58.55       55.51      2.78 o 
  -2   3   5       11.22       11.10      1.27 o 
  -1   3   5      451.59      477.66      6.18 o 
   0   3   5        7.88        9.08      1.22 o 
   1   3   5     1028.85     1037.15     11.11 o 
   2   3   5       15.22       21.65      2.88 o 
   3   3   5       56.10       55.96      3.03 o 
   4   3   5       24.22       27.55      2.51 o 
   5   3   5     1827.15     1807.68     24.06 o 
   6   3   5       19.48       19.77      2.59 o 
   7   3   5        0.87        4.89      2.27 o 
   8   3   5       35.73       39.14      3.51 o 
  -7   4   5       46.98       48.58      6.35 o 
  -6   4   5        5.02        2.32      1.72 o 
  -5   4   5       38.18       42.78      4.73 o 
  -4   4   5       49.88       51.21      2.49 o 
  -3   4   5      123.75      121.28      3.63 o 
  -2   4   5      179.48      172.50      5.59 o 
  -1   4   5      173.32      172.63      4.16 o 
   0   4   5      453.71      493.73      9.26 o 
   1   4   5      328.53      324.63      4.16 o 
   2   4   5       31.43       28.89      1.35 o 
   3   4   5       26.00       27.66      1.85 o 
   4   4   5      195.09      180.41      5.26 o 
   5   4   5       13.71       11.41      2.30 o 
   6   4   5       18.17       20.96      4.98 o 
   7   4   5       18.56       21.25      2.80 o 
   8   4   5       14.48       23.94      4.35 o 
  -7   5   5        0.03        1.03      4.22 o 
  -6   5   5        0.15        4.06      3.88 o 
  -5   5   5        4.38        6.17      3.84 o 
  -4   5   5        0.37       -3.50      2.92 o 
  -3   5   5       14.48       14.42      1.99 o 
  -2   5   5      112.95      125.76      3.85 o 
  -1   5   5        2.86        0.23      1.52 o 
   0   5   5      143.94      134.36      4.21 o 
   1   5   5       52.68       54.14      1.98 o 
   2   5   5        0.99        1.36      1.06 o 
   3   5   5      105.88      109.64      2.53 o 
   4   5   5      571.01      542.03      9.79 o 
   5   5   5        0.66       -2.11      1.83 o 
   6   5   5        0.31        2.03      2.16 o 
   7   5   5        0.09        1.82      2.25 o 
   8   5   5       14.79       18.51      4.51 o 
  -6   6   5        8.03        1.75      4.00 o 
  -5   6   5       25.09       25.50      4.94 o 
  -4   6   5        0.59        0.13      3.35 o 
  -3   6   5      125.36      115.87      6.87 o 
  -2   6   5        0.25       -2.85      2.73 o 
  -1   6   5       11.07        9.77      3.06 o 
   0   6   5       68.61       67.39      6.99 o 
   1   6   5       29.49       32.99      3.17 o 
   2   6   5       16.34       11.96      1.85 o 
   3   6   5       12.66       15.02      1.53 o 
   4   6   5        0.05       -2.04      1.99 o 
   5   6   5       66.61       68.66      6.63 o 
   6   6   5       11.98       19.27      2.82 o 
   7   6   5       32.30       28.61      3.35 o 
  -5   7   5        0.12       -4.95      3.50 o 
  -4   7   5        0.00        0.05      3.39 o 
  -3   7   5       71.53       65.92      5.94 o 
  -2   7   5        0.01       -2.12      2.92 o 
  -1   7   5        2.06       -4.70      4.95 o 
   0   7   5        0.17        3.62      2.27 o 
   1   7   5        0.10       -0.88      2.01 o 
   2   7   5       24.67       27.92      2.63 o 
   3   7   5        3.80        0.90      1.02 o 
   4   7   5        1.24        0.72      2.25 o 
   5   7   5        2.11        2.77      2.37 o 
   6   7   5        0.61        1.34      3.01 o 
   7   7   5        8.22        7.05      2.80 o 
  -4   8   5       65.17       50.89      6.14 o 
  -3   8   5      133.85      127.92      8.00 o 
  -2   8   5       18.59       12.32      4.01 o 
  -1   8   5        4.76        7.09      2.99 o 
   0   8   5      130.08      123.32      5.34 o 
   1   8   5       27.37       28.70      3.56 o 
   2   8   5       24.17       28.13      2.54 o 
   3   8   5        8.33        6.63      3.86 o 
   4   8   5       27.34       23.43      3.14 o 
   5   8   5       22.10       19.13      3.19 o 
   6   8   5        5.87        7.46      2.93 o 
  -3   9   5        1.91        5.37      4.25 o 
  -2   9   5       11.21        8.83      4.27 o 
  -1   9   5        0.42        0.27      3.12 o 
   0   9   5        7.82       10.41      3.28 o 
   1   9   5        9.12        5.83      2.98 o 
   2   9   5       27.55       29.27      2.90 o 
   3   9   5        0.85        4.13      4.12 o 
   4   9   5        1.68        4.47      4.33 o 
   5   9   5       23.21       25.82      5.45 o 
   0  10   5       16.88       14.98      3.90 o 
   1  10   5       98.92      100.42      9.49 o 
   2  10   5        0.10       -0.08      4.44 o 
  -3  -8   6        0.56        1.45      3.42 o 
  -2  -8   6      114.50      115.26      6.35 o 
  -1  -8   6        4.19        6.83      5.81 o 
   0  -8   6        0.06       -3.39      2.97 o 
   1  -8   6        0.01       -2.48      3.13 o 
  -5  -7   6        1.65        0.00      4.83 o 
  -4  -7   6       11.46       16.04      5.54 o 
  -3  -7   6        9.41       13.19      3.47 o 
  -2  -7   6       69.39       66.25      7.67 o 
  -1  -7   6      110.69      110.04      5.71 o 
   0  -7   6        7.54        5.55      5.57 o 
   1  -7   6        0.70       -1.38      2.89 o 
   2  -7   6       15.25       24.11      3.87 o 
   3  -7   6      152.69      154.80      7.03 o 
  -6  -6   6       10.46       14.11      3.12 o 
  -5  -6   6        0.02       -0.96      1.89 o 
  -4  -6   6        0.19       -1.82      4.06 o 
  -3  -6   6        5.32        3.49      2.81 o 
  -2  -6   6       12.05       12.37      3.37 o 
  -1  -6   6       30.52       31.05      3.51 o 
   0  -6   6       29.36       30.74      3.52 o 
   1  -6   6        1.03        0.99      2.56 o 
   2  -6   6        0.27        3.49      4.87 o 
   3  -6   6       13.39        7.52      3.57 o 
   4  -6   6        0.05       -1.70      2.95 o 
  -7  -5   6      122.80      140.21     13.42 o 
  -6  -5   6        0.60       -1.70      3.11 o 
  -5  -5   6       75.37       81.09      4.42 o 
  -4  -5   6       48.41       49.14      4.32 o 
  -3  -5   6      302.04      298.00      5.80 o 
  -2  -5   6       14.03       12.64      1.48 o 
  -1  -5   6       24.59       28.40      3.10 o 
   0  -5   6       12.98       10.97      2.58 o 
   1  -5   6       39.83       39.91      3.45 o 
   2  -5   6        1.00        1.61      2.39 o 
   3  -5   6       12.18       18.05      3.07 o 
   4  -5   6       15.23       15.26      3.20 o 
   5  -5   6       15.44       10.33      4.83 o 
  -7  -4   6        4.26        4.12      2.80 o 
  -6  -4   6        2.61        1.92      2.37 o 
  -5  -4   6       50.35       53.24      3.53 o 
  -4  -4   6      299.36      281.69      6.78 o 
  -3  -4   6        8.73        9.46      1.90 o 
  -2  -4   6       29.71       28.70      1.75 o 
  -1  -4   6      388.27      381.17      6.80 o 
   0  -4   6       16.54       17.51      1.59 o 
   1  -4   6       16.61       14.72      4.66 o 
   2  -4   6        0.70       -1.76      1.98 o 
   3  -4   6        2.95        2.79      2.26 o 
   4  -4   6        1.24        0.53      2.64 o 
   5  -4   6        0.19       -0.64      2.30 o 
   6  -4   6        6.36        6.82      4.46 o 
  -8  -3   6      141.02      163.19      6.84 o 
  -7  -3   6        3.44        0.53      2.57 o 
  -6  -3   6       52.07       54.14      3.91 o 
  -5  -3   6        0.11       -2.44      1.87 o 
  -4  -3   6     1006.51      954.53     15.11 o 
  -3  -3   6        7.20        9.37      1.84 o 
  -2  -3   6      254.89      254.47      5.56 o 
  -1  -3   6        7.54        6.25      1.13 o 
   0  -3   6      465.63      457.49      6.59 o 
   1  -3   6      102.17      103.15      2.86 o 
   2  -3   6        6.50        1.64      2.33 o 
   3  -3   6       53.15       58.90      2.76 o 
   4  -3   6        9.92        9.64      2.01 o 
   5  -3   6        6.11        7.33      6.21 o 
   6  -3   6        1.17       -3.51      3.80 o 
   7  -3   6       31.96       32.79      5.76 o 
  -8  -2   6       25.48       24.97      3.75 o 
  -7  -2   6        3.27        3.01      2.47 o 
  -6  -2   6       44.98       44.99      3.53 o 
  -5  -2   6      664.88      647.59     11.83 o 
  -4  -2   6       14.07       18.03      2.25 o 
  -3  -2   6       42.07       42.68      2.58 o 
  -2  -2   6     1055.16     1065.17     15.20 o 
  -1  -2   6        7.49        6.27      1.15 o 
   0  -2   6       17.40       24.79      1.56 o 
   1  -2   6       58.26       43.98      3.25 o 
   2  -2   6      170.20      166.42      3.71 o 
   3  -2   6      143.69      146.24      3.66 o 
   4  -2   6      171.94      173.88      4.17 o 
   5  -2   6       17.18       19.49      3.09 o 
   6  -2   6       18.30       19.99      4.45 o 
   7  -2   6      129.08      140.11      8.50 o 
  -8  -1   6       57.59       59.83      6.02 o 
  -7  -1   6        0.69        0.35      2.37 o 
  -6  -1   6        0.48        2.94      2.15 o 
  -5  -1   6     1143.98     1097.87     17.21 o 
  -4  -1   6       48.61       54.94      6.42 o 
  -3  -1   6        5.74        3.70      2.13 o 
  -2  -1   6       17.17       19.28      1.22 o 
  -1  -1   6      665.38      686.31      8.11 o 
   0  -1   6      196.48      187.97      3.32 o 
   1  -1   6       58.44       50.80      2.69 o 
   2  -1   6      702.23      730.38      8.84 o 
   3  -1   6        4.11        1.88      1.19 o 
   4  -1   6      232.98      228.10      5.28 o 
   5  -1   6      177.91      166.79      6.37 o 
   6  -1   6      163.34      168.65      8.38 o 
   7  -1   6       10.66       12.96      4.30 o 
   8  -1   6        9.23        5.89      4.30 o 
  -8   0   6        2.72        3.02      4.22 o 
  -7   0   6        0.61        0.07      3.90 o 
  -6   0   6        4.02        7.67      2.65 o 
  -5   0   6       34.81       38.01      3.02 o 
  -4   0   6        0.02        0.72      1.62 o 
  -3   0   6      132.76      123.10      6.01 o 
  -2   0   6      516.27      573.64      9.23 o 
  -1   0   6       96.91      104.11      3.98 o 
   0   0   6      590.78      588.76      7.74 o 
   1   0   6     1262.95     1426.07     12.93 o 
   2   0   6        0.08       -1.07      0.71 o 
   3   0   6      893.52      953.99     10.79 o 
   4   0   6      116.45      113.13      3.41 o 
   5   0   6      304.18      323.65     10.53 o 
   6   0   6        1.33        0.36      3.11 o 
   7   0   6       51.97       51.38      5.52 o 
   8   0   6       40.23       39.47      3.84 o 
  -8   1   6        2.75       -0.31      2.50 o 
  -7   1   6        9.23       11.12      2.77 o 
  -6   1   6     1026.28     1029.66     16.94 o 
  -5   1   6       71.75       74.52      3.77 o 
  -4   1   6       67.07       70.19      4.51 o 
  -3   1   6      341.12      346.80      6.84 o 
  -2   1   6      112.67      116.41      1.97 o 
  -1   1   6     1088.38     1141.28     11.94 o 
   0   1   6      201.03      217.28      4.17 o 
   1   1   6     1288.82     1421.59     18.04 o 
   2   1   6      104.02      110.44      3.48 o 
   3   1   6      681.47      665.50     10.32 o 
   4   1   6      337.04      312.14      4.68 o 
   5   1   6      696.89      684.94     11.49 o 
   6   1   6        0.07        0.56      3.11 o 
   7   1   6        0.02       -4.60      3.07 o 
   8   1   6       67.50       82.17      6.76 o 
  -8   2   6        5.77        2.82      2.30 o 
  -7   2   6      596.22      617.50     12.39 o 
  -6   2   6       48.91       47.18      3.48 o 
  -5   2   6       45.95       44.74      3.83 o 
  -4   2   6        0.00       -0.52      1.54 o 
  -3   2   6     1255.07     1323.25     18.56 o 
  -2   2   6       11.42       13.85      1.23 o 
  -1   2   6        5.28        5.59      1.08 o 
   0   2   6      609.33      689.40      9.63 o 
   1   2   6      954.40     1036.94     13.86 o 
   2   2   6       25.74       36.59      2.34 o 
   3   2   6      180.08      153.19      5.78 o 
   4   2   6      103.13      103.23      4.11 o 
   5   2   6     1616.04     1610.16     21.99 o 
   6   2   6        8.35        8.82      3.04 o 
   7   2   6        1.27        2.42      3.30 o 
   8   2   6       33.93       59.16      6.03 o 
  -7   3   6      525.05      509.77      9.09 o 
  -6   3   6        2.32       -0.93      1.75 o 
  -5   3   6        0.02       -0.92      1.57 o 
  -4   3   6       88.25       93.13      3.71 o 
  -3   3   6       86.81       87.62      3.41 o 
  -2   3   6      260.61      256.72      7.67 o 
  -1   3   6      115.33      115.66      2.36 o 
   0   3   6       56.14       65.78      2.77 o 
   1   3   6      122.37      129.28      2.97 o 
   2   3   6        1.63        2.79      1.62 o 
   3   3   6       65.92       58.94      3.01 o 
   4   3   6      445.88      436.66      8.23 o 
   5   3   6        1.98       -0.50      2.05 o 
   6   3   6        1.16       -2.45      3.61 o 
   7   3   6       32.05       41.19      3.49 o 
   8   3   6       56.83       59.97      5.88 o 
  -7   4   6      220.48      202.44     10.54 o 
  -6   4   6        1.46        2.39      1.88 o 
  -5   4   6       20.52       23.37      2.15 o 
  -4   4   6      308.90      313.23      5.69 o 
  -3   4   6      176.25      172.60      9.01 o 
  -2   4   6      154.46      152.49      4.35 o 
  -1   4   6      102.89      111.21      2.89 o 
   0   4   6      999.66     1101.85     12.24 o 
   1   4   6      240.63      239.48      4.02 o 
   2   4   6      275.52      268.12      4.57 o 
   3   4   6       51.82       52.02      3.11 o 
   4   4   6     2844.78     2800.66     60.60 o 
   5   4   6       96.77       81.53      4.18 o 
   6   4   6       13.34       13.41      2.57 o 
   7   4   6        0.14       -1.70      3.38 o 
   8   4   6       54.92       74.29      7.08 o 
  -6   5   6        0.81        5.49      3.92 o 
  -5   5   6        7.82        4.19      3.73 o 
  -4   5   6       22.65       25.16      2.58 o 
  -3   5   6       20.29       14.86      4.57 o 
  -2   5   6      262.04      255.35      5.82 o 
  -1   5   6        2.22        1.51      1.49 o 
   0   5   6        5.68        6.64      1.75 o 
   1   5   6       95.77      100.98      3.20 o 
   2   5   6       12.19       12.21      1.71 o 
   3   5   6       47.17       49.71      3.25 o 
   4   5   6      419.29      430.73     10.33 o 
   5   5   6       32.36       29.96      2.99 o 
   6   5   6        8.75       12.20      2.62 o 
   7   5   6       13.08       12.54      2.85 o 
   8   5   6      182.97      218.04      7.11 o 
  -6   6   6        7.98        8.78      4.64 o 
  -5   6   6        6.05       -1.04      3.50 o 
  -4   6   6      119.36      125.87      7.66 o 
  -3   6   6       13.57        7.56      3.67 o 
  -2   6   6        0.22       -2.62      2.60 o 
  -1   6   6      501.84      521.38      9.03 o 
   0   6   6       48.21       51.94      4.20 o 
   1   6   6       14.95       13.97      1.59 o 
   2   6   6       24.01       22.66      1.82 o 
   3   6   6      945.20      946.73     14.80 o 
   4   6   6       56.04       53.08      3.62 o 
   5   6   6        2.58        1.00      2.22 o 
   6   6   6        3.86        5.32      2.43 o 
   7   6   6        0.00        0.01      2.48 o 
  -5   7   6        0.00       -3.82      3.48 o 
  -4   7   6        3.07        4.77      3.97 o 
  -3   7   6        2.57        6.75      3.74 o 
  -2   7   6        6.71        0.94      3.19 o 
  -1   7   6        0.10       -0.75      2.80 o 
   0   7   6        4.80        3.70      2.99 o 
   1   7   6       10.80        6.98      2.23 o 
   2   7   6       14.22       12.37      1.63 o 
   3   7   6      541.99      523.34     10.30 o 
   4   7   6        2.19        3.68      2.47 o 
   5   7   6        6.11        2.41      2.45 o 
   6   7   6       48.66       50.84      6.17 o 
   7   7   6      123.61      152.34      6.23 o 
  -4   8   6        4.70        4.51      4.01 o 
  -3   8   6        8.44        3.98      3.88 o 
  -2   8   6       90.20       85.21      6.54 o 
  -1   8   6        1.28       -2.80      3.12 o 
   0   8   6        1.97        0.74      2.56 o 
   1   8   6        1.87        3.36      2.45 o 
   2   8   6      111.63      114.88      4.72 o 
   3   8   6        8.14       -1.64      3.71 o 
   4   8   6        0.06        0.47      2.52 o 
   5   8   6        0.18        0.38      3.61 o 
   6   8   6        0.01       -0.92      2.76 o 
  -2   9   6        3.53        2.09      3.90 o 
  -1   9   6        0.16       -1.05      3.55 o 
   0   9   6       24.96       28.35      3.86 o 
   1   9   6        0.00        0.57      6.06 o 
   2   9   6       72.69       97.03      7.32 o 
   3   9   6        0.02        5.12      4.25 o 
   4   9   6        0.40        5.44      4.56 o 
   5   9   6       10.91       24.05      5.41 o 
   0  10   6        6.27       -6.07      5.65 o 
   2  10   6        3.06        5.08      4.71 o 
  -4  -7   7        3.90        8.63      5.57 o 
  -3  -7   7       73.99       77.81      5.42 o 
  -2  -7   7       31.56       35.78     10.78 o 
  -1  -7   7        4.94        1.73      3.09 o 
   0  -7   7        1.21       -4.07      2.86 o 
   1  -7   7       30.79       35.89      4.31 o 
   2  -7   7        7.06       12.38      3.76 o 
  -5  -6   7       90.57      121.41      9.56 o 
  -4  -6   7       62.29       67.93      7.45 o 
  -3  -6   7       64.67       46.89      6.57 o 
  -2  -6   7       14.30       15.15      3.22 o 
  -1  -6   7        3.97        1.51      2.70 o 
   0  -6   7        2.83        2.54      2.85 o 
   1  -6   7       96.80      102.58      8.52 o 
   2  -6   7      179.92      178.49      6.73 o 
   3  -6   7       15.30       16.33      3.51 o 
   4  -6   7        0.27       -1.04      2.53 o 
  -6  -5   7       58.19       61.14      6.32 o 
  -5  -5   7        0.10       -0.36      2.33 o 
  -4  -5   7      124.39      131.79      4.95 o 
  -3  -5   7       46.50       47.38      2.72 o 
  -2  -5   7      181.67      192.49      6.34 o 
  -1  -5   7       33.40       37.57      7.61 o 
   0  -5   7        0.36        2.07      2.44 o 
   1  -5   7        0.44       -0.31      2.31 o 
   2  -5   7      394.23      399.99      9.28 o 
   3  -5   7       48.53       50.77      5.74 o 
   4  -5   7        0.62        0.93      2.31 o 
   5  -5   7        0.00       -4.90      5.59 o 
  -7  -4   7        1.15        1.70      3.18 o 
  -6  -4   7       29.41       25.35      6.57 o 
  -5  -4   7        2.24        1.95      2.22 o 
  -4  -4   7      154.46      148.85      5.73 o 
  -3  -4   7       16.40       23.17      2.47 o 
  -2  -4   7       43.82       41.80      2.06 o 
  -1  -4   7        6.29        7.05      2.23 o 
   0  -4   7        2.75        4.12      2.76 o 
   1  -4   7       22.25       27.65      3.66 o 
   2  -4   7        0.63        2.38      2.19 o 
   3  -4   7       23.90       29.68      3.23 o 
   4  -4   7        9.94       11.58      2.34 o 
   5  -4   7        0.02       -6.09      4.99 o 
   6  -4   7        6.93        7.08      4.99 o 
  -7  -3   7       75.52       85.58      5.30 o 
  -6  -3   7       47.29       53.54      3.99 o 
  -5  -3   7       11.78       13.83      2.81 o 
  -4  -3   7      164.29      160.55      5.20 o 
  -3  -3   7      124.83      125.08     10.04 o 
  -2  -3   7       76.74       67.80      3.09 o 
  -1  -3   7       63.20       68.13      2.78 o 
   0  -3   7        0.85       -0.19      0.61 o 
   1  -3   7      348.35      334.27      6.27 o 
   2  -3   7       89.24       93.28      2.64 o 
   3  -3   7       14.68       18.36      2.11 o 
   4  -3   7        6.97        8.86      2.71 o 
   5  -3   7        2.28        0.12      3.39 o 
   6  -3   7      123.32      117.84      8.27 o 
  -8  -2   7        1.84        2.05      3.99 o 
  -7  -2   7        2.70        2.07      2.47 o 
  -6  -2   7        0.16       -3.06      2.04 o 
  -5  -2   7        1.24       -1.37      2.00 o 
  -4  -2   7       69.15       71.62      3.75 o 
  -3  -2   7      117.94      119.04      4.16 o 
  -2  -2   7        0.32       -2.03      1.35 o 
  -1  -2   7      266.22      262.32      5.35 o 
   0  -2   7       62.78       66.91      2.22 o 
   1  -2   7        3.95        4.49      1.09 o 
   2  -2   7        3.60        1.89      1.44 o 
   3  -2   7       32.08       31.94      2.35 o 
   4  -2   7       20.04       17.13      2.00 o 
   5  -2   7       16.70       14.24      4.21 o 
   6  -2   7       17.32       11.44      4.47 o 
   7  -2   7        1.20        1.67      4.35 o 
  -8  -1   7       68.41       75.90     10.26 o 
  -7  -1   7       90.93       94.11      5.18 o 
  -6  -1   7        7.62        5.24      2.94 o 
  -5  -1   7      540.07      546.05     10.63 o 
  -4  -1   7        2.88        3.46      1.84 o 
  -3  -1   7       48.97       55.45      3.09 o 
  -2  -1   7      213.92      217.79      3.72 o 
  -1  -1   7      259.97      272.61      5.26 o 
   0  -1   7      192.37      206.46      3.71 o 
   1  -1   7        3.92        6.18      1.24 o 
   2  -1   7       27.39       27.32      1.67 o 
   3  -1   7       83.92       83.11      2.73 o 
   4  -1   7       62.98       68.27      3.15 o 
   5  -1   7      353.97      329.98     11.10 o 
   6  -1   7        0.58        1.20      3.71 o 
   7  -1   7       17.98       13.35      4.43 o 
  -8   0   7        0.37        1.69      2.72 o 
  -7   0   7        0.76        4.25      2.67 o 
  -6   0   7      534.03      538.50     17.57 o 
  -5   0   7      232.49      223.13      7.74 o 
  -4   0   7      167.24      175.23      7.79 o 
  -3   0   7      329.64      338.11      6.97 o 
  -2   0   7      763.48      821.31      9.49 o 
  -1   0   7      254.55      303.92      5.51 o 
   0   0   7        0.18        1.75      3.11 o 
   1   0   7       20.94       19.71      1.81 o 
   2   0   7      230.77      287.44      4.31 o 
   3   0   7        9.95       20.35      1.42 o 
   4   0   7       12.58        8.77      3.33 o 
   5   0   7       28.32       34.70      4.49 o 
   6   0   7      454.13      454.39     13.59 o 
   7   0   7      127.84      132.57      8.14 o 
   8   0   7        0.90        2.20      4.17 o 
  -8   1   7       15.74       18.61      3.48 o 
  -7   1   7       15.63       20.93      3.58 o 
  -6   1   7      415.84      438.89      9.73 o 
  -5   1   7       17.48       17.82      2.47 o 
  -4   1   7      133.41      144.69      4.72 o 
  -3   1   7      204.32      202.45      7.36 o 
  -2   1   7      692.80      740.31      8.68 o 
  -1   1   7      609.02      653.49      7.60 o 
   0   1   7       22.44       25.67      1.51 o 
   1   1   7       54.89       52.03      2.76 o 
   2   1   7       37.86       39.01      2.52 o 
   3   1   7        7.66       11.02      2.12 o 
   4   1   7       92.25       89.44      4.08 o 
   5   1   7       16.61       13.61      3.66 o 
   6   1   7       63.71       61.07      5.68 o 
   7   1   7       16.63       16.45      4.31 o 
   8   1   7       14.80       13.43      4.51 o 
  -7   2   7      545.37      554.48     11.85 o 
  -6   2   7      587.68      576.11     15.84 o 
  -5   2   7       45.44       46.52      3.36 o 
  -4   2   7      167.27      177.65      5.24 o 
  -3   2   7      398.39      433.39      5.93 o 
  -2   2   7      656.11      724.44      8.32 o 
  -1   2   7      178.88      171.58      3.49 o 
   0   2   7      191.67      207.09      5.90 o 
   1   2   7      574.02      654.07      9.77 o 
   2   2   7     1508.74     1743.96     22.43 o 
   3   2   7        5.92        7.50      2.03 o 
   4   2   7       91.13       98.15      4.13 o 
   5   2   7     1680.44     1673.58     23.03 o 
   6   2   7      763.74      748.52     12.86 o 
   7   2   7      182.83      192.81      9.14 o 
   8   2   7       18.36       15.95      4.39 o 
  -7   3   7      301.96      307.39      8.61 o 
  -6   3   7       87.99       84.82      3.76 o 
  -5   3   7       23.93       21.85      2.72 o 
  -4   3   7       16.16       18.62      2.37 o 
  -3   3   7      139.92      134.42      4.34 o 
  -2   3   7       85.26       88.86      3.10 o 
  -1   3   7      146.30      149.56      3.14 o 
   0   3   7        1.73        3.23      1.11 o 
   1   3   7      187.01      196.05      4.58 o 
   2   3   7      397.63      371.04      7.07 o 
   3   3   7       14.62       15.33      2.26 o 
   4   3   7       38.43       39.84      3.05 o 
   5   3   7       31.87       28.16      4.54 o 
   6   3   7       14.45       13.82      2.75 o 
   7   3   7        7.01        1.70      2.52 o 
   8   3   7        2.24        3.87      3.66 o 
  -7   4   7      274.75      253.08     12.00 o 
  -6   4   7       32.05       37.45      2.85 o 
  -5   4   7        0.19       -1.17      1.65 o 
  -4   4   7        1.48       -1.54      1.43 o 
  -3   4   7      640.14      639.89     11.10 o 
  -2   4   7       95.59       91.00      3.62 o 
  -1   4   7       16.59       19.58      1.48 o 
   0   4   7       11.30       10.65      1.43 o 
   1   4   7     1368.06     1497.67     15.93 o 
   2   4   7       19.47       18.53      2.28 o 
   3   4   7      179.49      188.45      5.32 o 
   4   4   7      408.17      387.73      8.05 o 
   5   4   7     1101.73     1092.13     16.63 o 
   6   4   7      184.62      175.54     11.80 o 
   7   4   7        6.41        6.65      2.62 o 
   8   4   7       38.63       45.10      4.10 o 
  -6   5   7       26.98       30.73      5.66 o 
  -5   5   7      121.88      108.99      7.53 o 
  -4   5   7       49.20       48.08      3.31 o 
  -3   5   7        7.18        4.72      2.03 o 
  -2   5   7       68.84       72.03      3.44 o 
  -1   5   7       23.89       21.96      2.46 o 
   0   5   7      242.03      245.87      4.56 o 
   1   5   7       89.26       85.84      2.75 o 
   2   5   7        4.77        4.20      1.27 o 
   3   5   7       80.51       84.87      4.55 o 
   4   5   7       39.68       36.42      4.31 o 
   5   5   7       27.08       31.40      3.20 o 
   6   5   7       11.60       13.56      3.01 o 
   7   5   7      138.45      137.15      5.80 o 
  -6   6   7        0.12        2.27      4.39 o 
  -5   6   7       53.02       59.02      6.48 o 
  -4   6   7       85.61       76.09      6.48 o 
  -3   6   7        0.48        0.98      3.38 o 
  -2   6   7        1.61        0.39      1.72 o 
  -1   6   7       44.37       49.81      2.97 o 
   0   6   7      120.39      126.65      3.42 o 
   1   6   7      134.79      132.50      8.93 o 
   2   6   7        0.00       -1.17      1.82 o 
   3   6   7       89.84       92.04      4.41 o 
   4   6   7      171.98      174.40      5.75 o 
   5   6   7       39.37       37.54      6.97 o 
   6   6   7        4.35        5.37      2.62 o 
   7   6   7        0.72        1.00      2.58 o 
  -5   7   7       24.18       17.42      4.98 o 
  -4   7   7        0.38       -1.09      3.62 o 
  -3   7   7       12.90       15.52      4.26 o 
  -2   7   7       20.49       26.51      4.35 o 
  -1   7   7       17.33       13.10      3.61 o 
   0   7   7       38.15       47.09      4.33 o 
   1   7   7        7.94        5.42      2.05 o 
   2   7   7        1.55        5.78      3.77 o 
   3   7   7        3.64        1.52      2.41 o 
   4   7   7       97.07       88.86      4.67 o 
   5   7   7        3.18       -1.85      2.44 o 
   6   7   7       68.83       71.07     10.56 o 
   7   7   7       70.39       81.89      4.98 o 
  -4   8   7        0.30       -3.28      3.80 o 
  -3   8   7        0.01        3.12      3.52 o 
  -2   8   7       87.12       81.05      6.44 o 
  -1   8   7        0.10        2.19      3.17 o 
   0   8   7       65.90       67.85      5.42 o 
   1   8   7       11.18       12.42      2.26 o 
   2   8   7      235.15      258.06     10.24 o 
   3   8   7        0.00        0.03      2.56 o 
   4   8   7       32.19       30.18      6.57 o 
   5   8   7        0.60        3.07      2.67 o 
   6   8   7        5.27        2.20      2.82 o 
  -2   9   7        0.15        0.80      3.69 o 
  -1   9   7       34.05       43.12      5.31 o 
   0   9   7        1.53        1.63      3.58 o 
   1   9   7        0.00        2.10      4.01 o 
   2   9   7       58.88       70.94      6.83 o 
   3   9   7       24.91       31.61      5.45 o 
   4   9   7        9.46        8.99      4.86 o 
   1  10   7       84.33       75.03      7.54 o 
   2  10   7        0.45        4.85      4.45 o 
  -3  -7   8        4.25       13.18      5.73 o 
  -2  -7   8       15.88       21.04      4.02 o 
  -1  -7   8      150.88      147.04      6.72 o 
   0  -7   8        3.60        6.74      3.46 o 
   1  -7   8       43.12       45.06      4.83 o 
  -5  -6   8        1.99       -2.47      5.11 o 
  -4  -6   8        4.90       -2.55      4.83 o 
  -3  -6   8       58.13       48.53      6.66 o 
  -2  -6   8      208.72      211.71     17.28 o 
  -1  -6   8      115.12      116.94      5.70 o 
   0  -6   8        8.11        7.28      3.15 o 
   1  -6   8      129.22      139.84      6.12 o 
   2  -6   8      426.37      416.52     10.32 o 
   3  -6   8      223.86      221.18     16.14 o 
  -6  -5   8       91.12      105.21     14.11 o 
  -5  -5   8       55.18       58.84      3.97 o 
  -4  -5   8       52.72       52.67      4.20 o 
  -3  -5   8        4.00        1.62      2.28 o 
  -2  -5   8      182.68      154.55      5.91 o 
  -1  -5   8       61.58       64.75      4.32 o 
   0  -5   8        0.01        2.78      2.55 o 
   1  -5   8      132.67      130.72      5.54 o 
   2  -5   8      327.71      334.60      8.61 o 
   3  -5   8       51.93       49.37      3.37 o 
   4  -5   8        6.51        8.02      2.71 o 
  -7  -4   8       39.06       36.60      5.58 o 
  -6  -4   8       55.84       73.84      4.64 o 
  -5  -4   8       80.34       80.60      7.07 o 
  -4  -4   8       22.46       27.00      2.82 o 
  -3  -4   8      143.59      122.67      4.45 o 
  -2  -4   8        2.61        0.82      1.55 o 
  -1  -4   8      119.35      115.55      6.06 o 
   0  -4   8       11.45       12.17      2.59 o 
   1  -4   8      795.79      811.12     13.96 o 
   2  -4   8       33.39       28.88      2.54 o 
   3  -4   8       39.08       44.66      4.68 o 
   4  -4   8        8.99       13.84      2.43 o 
   5  -4   8        0.77       -0.96      4.27 o 
  -7  -3   8       49.89       68.93      4.81 o 
  -6  -3   8       74.62       89.90      4.97 o 
  -5  -3   8      256.96      252.58      7.11 o 
  -4  -3   8       21.72       23.49      2.75 o 
  -3  -3   8        1.99        1.01      3.63 o 
  -2  -3   8       78.18       71.80      3.52 o 
  -1  -3   8        4.43        4.52      1.80 o 
   0  -3   8       38.99       42.18      2.30 o 
   1  -3   8       15.73       16.38      1.56 o 
   2  -3   8        6.65        7.43      1.37 o 
   3  -3   8       19.05       19.75      2.18 o 
   4  -3   8        3.70        0.26      1.85 o 
   5  -3   8        8.28       11.65      4.56 o 
   6  -3   8        7.11        6.28      4.76 o 
  -7  -2   8       74.90       82.54      4.92 o 
  -6  -2   8       16.95       15.95      2.94 o 
  -5  -2   8       26.86       28.25      2.95 o 
  -4  -2   8       33.18       31.07      2.88 o 
  -3  -2   8        1.72       -2.46      1.64 o 
  -2  -2   8       27.99       23.67      1.80 o 
  -1  -2   8      152.90      169.50      4.48 o 
   0  -2   8      342.79      332.40      4.75 o 
   1  -2   8       17.03       17.21      1.48 o 
   2  -2   8        3.54        2.79      1.48 o 
   3  -2   8        8.22        9.08      1.74 o 
   4  -2   8       82.27       84.33      3.29 o 
   5  -2   8       11.17        8.37      4.21 o 
   6  -2   8        1.32       -1.64      3.87 o 
   7  -2   8        0.81        4.05      4.50 o 
  -7  -1   8       24.41       26.68      4.62 o 
  -6  -1   8      121.67      123.05     14.05 o 
  -5  -1   8       23.08       25.23      2.72 o 
  -4  -1   8        2.00        0.15      1.92 o 
  -3  -1   8       20.81       22.49      2.37 o 
  -2  -1   8        1.32       -0.03      1.19 o 
  -1  -1   8       49.90       49.37      2.78 o 
   0  -1   8      269.44      275.32      5.73 o 
   1  -1   8       73.88       77.18      3.53 o 
   2  -1   8       11.00       12.91      1.60 o 
   3  -1   8       81.91       91.46      2.88 o 
   4  -1   8       11.40        9.40      3.53 o 
   5  -1   8        0.01       -4.23      3.29 o 
   6  -1   8        0.05       -5.23      3.49 o 
   7  -1   8       28.93       29.11      5.31 o 
  -7   0   8        1.15        0.99      2.66 o 
  -6   0   8      193.96      182.44      6.25 o 
  -5   0   8        5.70        9.14      2.43 o 
  -4   0   8        9.74       10.48      2.14 o 
  -3   0   8      199.90      198.49      5.36 o 
  -2   0   8       57.65       66.12      3.26 o 
  -1   0   8      186.17      179.88      4.54 o 
   0   0   8      103.34      124.43      3.76 o 
   1   0   8       22.22       24.81      2.08 o 
   2   0   8      126.95      137.56      2.97 o 
   3   0   8       62.75       72.65      2.89 o 
   4   0   8        3.99        6.44      3.24 o 
   5   0   8       11.34       10.14      3.88 o 
   6   0   8       25.68       37.28      5.11 o 
   7   0   8       51.51       46.54      5.99 o 
  -7   1   8       21.98       26.22      3.51 o 
  -6   1   8       26.14       32.12      3.40 o 
  -5   1   8       29.03       27.82      2.97 o 
  -4   1   8       17.43       18.01      3.19 o 
  -3   1   8        0.15       -0.79      1.53 o 
  -2   1   8        7.37       10.06      1.03 o 
  -1   1   8        1.17        1.93      1.06 o 
   0   1   8       19.43       22.61      1.59 o 
   1   1   8        6.63        9.43      1.87 o 
   2   1   8      142.53      155.54      3.21 o 
   3   1   8      184.10      189.77      5.25 o 
   4   1   8      102.46       93.92      5.17 o 
   5   1   8        9.92       11.71      3.75 o 
   6   1   8       34.25       41.55      5.28 o 
   7   1   8       39.67       38.79      5.37 o 
   8   1   8        1.60        2.25      4.05 o 
  -7   2   8        7.54        9.66      3.01 o 
  -6   2   8       13.12       15.84      2.96 o 
  -5   2   8        0.60        3.46      2.29 o 
  -4   2   8       77.98       68.93      3.77 o 
  -3   2   8       14.23       17.62      3.02 o 
  -2   2   8      151.83      154.74      3.06 o 
  -1   2   8        1.07        1.02      1.13 o 
   0   2   8       25.58       19.87      1.56 o 
   1   2   8       21.71       31.40      2.35 o 
   2   2   8       25.87       19.25      2.26 o 
   3   2   8        6.73        5.72      2.16 o 
   4   2   8        4.66        2.88      2.22 o 
   5   2   8       10.70        8.36      3.44 o 
   6   2   8      108.34      106.91      5.00 o 
   7   2   8       38.25       43.84      5.58 o 
   8   2   8       10.10        8.29      4.30 o 
  -7   3   8       49.03       56.89      3.75 o 
  -6   3   8       52.53       48.24      3.88 o 
  -5   3   8        3.27        5.37      2.38 o 
  -4   3   8       81.61       96.36      4.23 o 
  -3   3   8      186.71      172.13      4.26 o 
  -2   3   8      362.24      368.30      5.36 o 
  -1   3   8      287.09      287.43      4.68 o 
   0   3   8      154.90      166.76      4.34 o 
   1   3   8      246.89      265.02      4.18 o 
   2   3   8      747.91      761.36     16.41 o 
   3   3   8       76.71       73.72      7.15 o 
   4   3   8      219.74      231.20      6.20 o 
   5   3   8       93.35       89.82      4.51 o 
   6   3   8       21.50       23.77      4.65 o 
   7   3   8       17.58       29.05      3.39 o 
   8   3   8       22.68       40.43      5.60 o 
  -7   4   8      197.99      221.33      7.56 o 
  -6   4   8       14.15       14.06      2.40 o 
  -5   4   8        0.77       -2.63      1.75 o 
  -4   4   8      176.52      180.40      4.55 o 
  -3   4   8      206.15      220.79      4.50 o 
  -2   4   8        0.53        1.82      1.45 o 
  -1   4   8       85.90       75.94      2.33 o 
   0   4   8      424.47      456.23      8.00 o 
   1   4   8      157.45      198.19      4.12 o 
   2   4   8       23.27       26.01      2.64 o 
   3   4   8       18.09       16.63      2.47 o 
   4   4   8      996.24      974.25     15.12 o 
   5   4   8      927.33      901.32     18.24 o 
   6   4   8       54.19       55.32      4.13 o 
   7   4   8        0.08       -0.27      3.13 o 
   8   4   8      225.29      244.51      7.77 o 
  -6   5   8        5.52        4.09      4.47 o 
  -5   5   8       32.66       26.97      5.25 o 
  -4   5   8       63.91       61.49      3.75 o 
  -3   5   8      233.34      238.92      6.32 o 
  -2   5   8      120.31      120.51      4.30 o 
  -1   5   8       48.21       47.65      2.52 o 
   0   5   8       37.27       40.34      2.21 o 
   1   5   8       30.52       29.36      1.89 o 
   2   5   8        1.29        0.46      3.99 o 
   3   5   8      124.79      123.65      4.84 o 
   4   5   8      212.82      209.96      6.14 o 
   5   5   8        1.35       -1.02      2.29 o 
   6   5   8        0.84       -2.40      2.27 o 
   7   5   8       74.79       87.49      5.00 o 
  -5   6   8       55.38       62.88      6.78 o 
  -4   6   8      364.98      358.00     12.82 o 
  -3   6   8        1.42        2.82      3.44 o 
  -2   6   8        2.10        1.73      2.25 o 
  -1   6   8      161.87      168.35      4.05 o 
   0   6   8      686.17      725.08      8.82 o 
   1   6   8       11.81       12.46      1.81 o 
   2   6   8      132.54      139.25      5.01 o 
   3   6   8     1211.91     1199.28     18.05 o 
   4   6   8     2537.78     2490.96     33.12 o 
   5   6   8      183.63      167.48      5.99 o 
   6   6   8       10.21       11.91      3.23 o 
   7   6   8      277.65      308.55      8.68 o 
  -5   7   8       21.45       14.74      5.02 o 
  -4   7   8       89.32       92.20      7.39 o 
  -3   7   8        1.26       -2.90      3.30 o 
  -2   7   8       34.91       33.10      4.65 o 
  -1   7   8       27.99       33.85      4.27 o 
   0   7   8       46.26       50.28      2.62 o 
   1   7   8        0.26        0.07      1.27 o 
   2   7   8        2.49        4.21      2.41 o 
   3   7   8       19.11       19.95      3.78 o 
   4   7   8        0.15       -2.04      2.28 o 
   5   7   8        0.47       -0.40      2.55 o 
   6   7   8        0.62       -0.74      2.71 o 
  -4   8   8        7.72        7.62      4.46 o 
  -3   8   8        3.56        7.09      4.06 o 
  -2   8   8       21.10       27.32      4.77 o 
  -1   8   8      376.30      388.02     12.51 o 
   0   8   8       11.36       14.22      3.89 o 
   1   8   8       29.23       29.55      4.90 o 
   2   8   8      244.99      233.76      7.06 o 
   3   8   8     1533.24     1535.79     32.15 o 
   4   8   8       35.37       40.93      3.95 o 
   5   8   8       13.25       15.64      3.30 o 
  -2   9   8       15.71       14.14      4.67 o 
  -1   9   8        7.56       10.90      4.17 o 
   0   9   8        0.16       -2.73      3.30 o 
   1   9   8        0.87       -2.13      3.82 o 
   2   9   8        9.67       11.47      4.64 o 
   3   9   8       28.40       38.70      5.87 o 
   4   9   8       10.12       10.49      3.39 o 
  -2  -7   9        0.45       -1.09      3.28 o 
  -1  -7   9        0.18       -0.81      4.37 o 
   0  -7   9        0.01        0.05      3.31 o 
  -4  -6   9       27.02       33.03      6.75 o 
  -3  -6   9        0.37       -1.99      4.78 o 
  -2  -6   9        0.00       -3.95      4.39 o 
  -1  -6   9      143.42      137.04      6.31 o 
   0  -6   9       43.23       50.09      7.98 o 
   1  -6   9       47.34       53.16      4.72 o 
   2  -6   9        3.51        4.02      3.37 o 
  -5  -5   9        3.11        0.67      2.54 o 
  -4  -5   9       11.14       14.64      2.65 o 
  -3  -5   9        0.11       -2.68      4.18 o 
  -2  -5   9       79.58       73.42      7.10 o 
  -1  -5   9       10.26       13.76      3.21 o 
   0  -5   9      109.49       99.19     10.31 o 
   1  -5   9       14.04       15.44      3.26 o 
   2  -5   9       29.17       31.85      3.03 o 
   3  -5   9      119.44      136.08      4.87 o 
   4  -5   9       14.98       10.51      3.11 o 
  -6  -4   9       67.22       78.21      4.91 o 
  -5  -4   9       13.36        8.72      2.84 o 
  -4  -4   9        1.58        3.01      2.37 o 
  -3  -4   9      125.50      118.79      8.68 o 
  -2  -4   9      422.87      359.04      8.41 o 
  -1  -4   9       75.08       72.33      3.41 o 
   0  -4   9      260.28      263.97      7.24 o 
   1  -4   9      129.56      132.05      4.36 o 
   2  -4   9     1299.54     1239.30     18.88 o 
   3  -4   9        2.78        3.98      2.09 o 
   4  -4   9       96.73       97.47      7.62 o 
   5  -4   9        2.49       -1.34      4.50 o 
  -7  -3   9       84.80       99.03      5.72 o 
  -6  -3   9        5.34        3.76      3.63 o 
  -5  -3   9        3.13        3.06      3.70 o 
  -4  -3   9       15.18       18.88      2.86 o 
  -3  -3   9      462.76      382.28      8.26 o 
  -2  -3   9       20.05       11.90      2.91 o 
  -1  -3   9       65.09       65.82      2.95 o 
   0  -3   9       55.66       57.34      2.42 o 
   1  -3   9      559.65      532.67      8.18 o 
   2  -3   9      496.07      485.36      7.77 o 
   3  -3   9        1.25        1.23      1.74 o 
   4  -3   9       47.99       53.68      6.01 o 
   5  -3   9        6.66        7.72      4.76 o 
   6  -3   9       48.02       50.65      6.83 o 
  -7  -2   9        4.13        4.39      6.31 o 
  -6  -2   9       25.56       25.28      6.02 o 
  -5  -2   9        0.01       -0.67      2.26 o 
  -4  -2   9      198.24      164.65      5.54 o 
  -3  -2   9      144.98      127.59      6.34 o 
  -2  -2   9       47.57       59.37      4.59 o 
  -1  -2   9       45.75       47.66      2.79 o 
   0  -2   9      742.21      735.80      8.42 o 
   1  -2   9      659.74      625.06      7.49 o 
   2  -2   9       26.56       26.71      2.16 o 
   3  -2   9       75.51       75.10      3.89 o 
   4  -2   9       21.47       12.82      4.38 o 
   5  -2   9      273.13      277.47     11.27 o 
   6  -2   9        0.84       -5.77      4.00 o 
  -7  -1   9       25.50       27.68      3.88 o 
  -6  -1   9       10.24       16.60      3.10 o 
  -5  -1   9        0.05        1.65      2.33 o 
  -4  -1   9      284.85      229.44      6.42 o 
  -3  -1   9      349.60      314.48      8.46 o 
  -2  -1   9       52.34       53.03      2.74 o 
  -1  -1   9        1.44       -0.58      1.72 o 
   0  -1   9      920.37      884.95     13.26 o 
   1  -1   9     1093.19     1067.69     11.02 o 
   2  -1   9       32.18       35.22      2.06 o 
   3  -1   9       39.35       36.81      2.08 o 
   4  -1   9        0.02        1.79      3.35 o 
   5  -1   9       70.82       61.34      6.40 o 
   6  -1   9        5.00        1.81      4.31 o 
   7  -1   9       25.96       30.08      5.66 o 
  -7   0   9       28.16       32.47      3.77 o 
  -6   0   9        0.34        1.21      3.28 o 
  -5   0   9       41.90       39.36      3.53 o 
  -4   0   9        1.26       -0.91      2.49 o 
  -3   0   9      437.14      435.48      8.80 o 
  -2   0   9       72.81       79.80      2.98 o 
  -1   0   9      332.02      339.58      6.52 o 
   0   0   9       26.47       23.91      3.84 o 
   1   0   9        1.31       -0.38      3.46 o 
   2   0   9        8.64        7.39      1.78 o 
   3   0   9       94.59       98.93      6.37 o 
   4   0   9       85.90       78.00      6.11 o 
   5   0   9        4.39       -1.82      3.60 o 
   6   0   9        0.12       -1.54      3.65 o 
   7   0   9      162.21      176.95      9.86 o 
  -7   1   9       19.48       22.96      3.59 o 
  -6   1   9       69.86       71.47      4.98 o 
  -5   1   9       89.55       77.82      4.32 o 
  -4   1   9      132.52      132.56      9.84 o 
  -3   1   9       40.33       41.44      2.99 o 
  -2   1   9        3.07        2.61      1.39 o 
  -1   1   9       54.16       55.59      2.27 o 
   0   1   9      375.98      359.24      5.47 o 
   1   1   9       16.44       20.24      2.31 o 
   2   1   9       92.32      108.54      3.84 o 
   3   1   9      170.17      163.71      5.11 o 
   4   1   9      172.18      154.91      5.30 o 
   5   1   9       37.60       41.47      5.20 o 
   6   1   9      124.11      129.40      7.95 o 
   7   1   9       34.47       38.47      5.61 o 
  -7   2   9       58.91       54.16      9.55 o 
  -6   2   9        7.45        8.90      3.21 o 
  -5   2   9       38.92       36.36      5.29 o 
  -4   2   9       45.55       41.53      3.20 o 
  -3   2   9      227.76      238.48      6.20 o 
  -2   2   9       28.43       31.86      2.14 o 
  -1   2   9       28.43       31.62      1.82 o 
   0   2   9        2.81        5.21      1.38 o 
   1   2   9      158.35      175.57      9.52 o 
   2   2   9      497.73      515.05      9.00 o 
   3   2   9       39.26       36.92      3.01 o 
   4   2   9      131.07      130.11      4.94 o 
   5   2   9       49.07       45.91      3.66 o 
   6   2   9      112.60      116.40      5.40 o 
   7   2   9        0.79        3.55      3.93 o 
  -7   3   9       25.73       24.47      4.02 o 
  -6   3   9       92.07      102.44      7.19 o 
  -5   3   9        2.44        2.92      2.29 o 
  -4   3   9        1.79        2.04      2.57 o 
  -3   3   9        0.20        0.41      2.54 o 
  -2   3   9        0.25       -0.24      1.29 o 
  -1   3   9       11.57       14.10      1.73 o 
   0   3   9       86.56       86.36      2.91 o 
   1   3   9      293.01      308.30      6.70 o 
   2   3   9      153.56      141.73      5.57 o 
   3   3   9       71.08       72.75      3.79 o 
   4   3   9       76.18       75.92      4.15 o 
   5   3   9      128.53      119.48      5.10 o 
   6   3   9       86.87       89.49      4.92 o 
   7   3   9        4.11       -0.24      2.64 o 
  -6   4   9       21.66       25.22      3.46 o 
  -5   4   9        7.19        3.37      3.06 o 
  -4   4   9      174.02      175.65      6.13 o 
  -3   4   9        0.39        0.37      2.40 o 
  -2   4   9       29.14       30.62      2.61 o 
  -1   4   9        0.00       -0.99      1.23 o 
   0   4   9       91.72      105.21      2.65 o 
   1   4   9       13.84       13.33      1.56 o 
   2   4   9        4.21        2.28      3.11 o 
   3   4   9       43.96       45.82      3.33 o 
   4   4   9      261.91      254.47      8.16 o 
   5   4   9        4.50        7.38      2.59 o 
   6   4   9       49.79       61.82      4.94 o 
   7   4   9       71.42       76.60      4.85 o 
  -6   5   9        1.63       -3.20      4.41 o 
  -5   5   9        0.17       -4.00      2.67 o 
  -4   5   9        9.50       11.50      2.62 o 
  -3   5   9       20.34       21.65      3.36 o 
  -2   5   9        1.14       -0.79      1.52 o 
  -1   5   9        4.38        4.94      1.73 o 
   0   5   9      348.88      340.40      5.91 o 
   1   5   9       55.52       59.37      3.57 o 
   2   5   9       19.85       22.30      3.96 o 
   3   5   9       14.49       13.35      2.64 o 
   4   5   9       39.36       36.00      3.35 o 
   5   5   9       90.65      100.45      5.68 o 
   6   5   9        7.64        6.16      2.76 o 
   7   5   9       24.44       21.73      3.51 o 
  -5   6   9        5.74        8.34      4.73 o 
  -4   6   9        3.47        8.06      4.15 o 
  -3   6   9       31.56       36.54      3.54 o 
  -2   6   9       20.81       23.28      2.19 o 
  -1   6   9       13.08       13.84      2.54 o 
   0   6   9        5.64        5.42      1.44 o 
   1   6   9       44.56       50.93      3.56 o 
   2   6   9        2.30        3.89      2.38 o 
   3   6   9        5.56        2.17      2.41 o 
   4   6   9        7.30        9.07      2.71 o 
   5   6   9        0.00        2.90      2.57 o 
   6   6   9       13.37       12.95      5.80 o 
   7   6   9        0.54        5.60      3.27 o 
  -4   7   9       25.43       23.56      5.39 o 
  -3   7   9       26.36       32.13      5.13 o 
  -2   7   9        1.47        2.16      2.32 o 
  -1   7   9      146.06      133.07      4.98 o 
   0   7   9       47.32       51.84      2.73 o 
   1   7   9       44.21       48.18      3.74 o 
   2   7   9       82.71       86.30      4.64 o 
   3   7   9       71.98       76.45     10.90 o 
   4   7   9       23.83       29.02      3.51 o 
   5   7   9        0.42        1.16      2.73 o 
   6   7   9       35.58       44.84      5.34 o 
  -3   8   9        7.62       10.26      4.42 o 
  -2   8   9       40.56       33.41      4.95 o 
  -1   8   9       33.71       35.35      3.55 o 
   0   8   9        6.91       -0.11      3.75 o 
   1   8   9       17.90       22.58      4.61 o 
   2   8   9      127.26      129.10      5.58 o 
   3   8   9      292.88      316.98     11.91 o 
   4   8   9       70.44       76.33      4.91 o 
   5   8   9        7.67        6.45      3.09 o 
  -2   9   9        1.07        3.63      4.11 o 
  -1   9   9        3.02        2.13      2.77 o 
   0   9   9        4.74        8.92      4.58 o 
   1   9   9       10.24        7.10      4.33 o 
   2   9   9       31.41       38.49      5.79 o 
   3   9   9        3.12       -1.29      2.88 o 
   4   9   9        0.00       -1.35      2.97 o 
  -3  -6  10        0.07       -6.68      4.58 o 
  -2  -6  10        9.16        7.73      5.26 o 
  -1  -6  10       56.98       59.75      6.22 o 
   0  -6  10       13.08       12.70      3.70 o 
   1  -6  10       69.60       73.47      4.44 o 
  -5  -5  10      115.34      133.52      5.84 o 
  -4  -5  10       34.91       45.00      7.11 o 
  -3  -5  10        0.00       -6.04      4.03 o 
  -2  -5  10       92.58       96.87      8.10 o 
  -1  -5  10        7.13        2.43      2.94 o 
   0  -5  10        1.99       -2.19      2.18 o 
   1  -5  10       78.38       76.65      3.97 o 
   2  -5  10      211.03      214.52      5.98 o 
   3  -5  10      109.53      114.44      4.80 o 
  -5  -4  10        0.87        4.55      2.63 o 
  -4  -4  10        0.00       -2.95      2.25 o 
  -3  -4  10      135.86      137.03      7.51 o 
  -2  -4  10        2.01        0.70      2.33 o 
  -1  -4  10        6.31       -0.29      2.60 o 
   0  -4  10       78.19       80.93      3.69 o 
   1  -4  10      119.99      117.32      4.28 o 
   2  -4  10      231.22      233.91      6.82 o 
   3  -4  10       48.66       52.39      3.34 o 
   4  -4  10        7.14        6.91      4.91 o 
  -6  -3  10       77.87       98.08      5.46 o 
  -5  -3  10      115.66      136.15      7.97 o 
  -4  -3  10        6.43        5.06      2.47 o 
  -3  -3  10       68.23       59.67      3.71 o 
  -2  -3  10       97.68       80.39      5.45 o 
  -1  -3  10      107.95      104.05      3.86 o 
   0  -3  10       95.91       93.17      3.00 o 
   1  -3  10      542.78      534.58      7.32 o 
   2  -3  10      127.94      122.02      4.09 o 
   3  -3  10       52.79       61.05      5.43 o 
   4  -3  10      109.08      115.48      8.04 o 
   5  -3  10       89.98       80.18      7.39 o 
  -6  -2  10        0.51       -0.02      2.69 o 
  -5  -2  10       17.26       21.18      4.46 o 
  -4  -2  10       55.81       45.80     10.02 o 
  -3  -2  10      199.35      142.41      5.16 o 
  -2  -2  10       86.74       92.37      5.94 o 
  -1  -2  10        2.28       -0.07      1.79 o 
   0  -2  10       76.52       76.74      3.26 o 
   1  -2  10     2405.74     2353.22     22.25 o 
   2  -2  10      137.06      136.25      3.34 o 
   3  -2  10       45.34       48.80      5.36 o 
   4  -2  10       32.95       33.36      5.33 o 
   5  -2  10      203.01      186.21      9.68 o 
   6  -2  10       31.44       27.74      5.99 o 
  -7  -1  10       74.86       86.85      5.46 o 
  -6  -1  10       10.53       17.36      3.30 o 
  -5  -1  10      111.56      111.77      5.26 o 
  -4  -1  10       42.69       43.30      3.47 o 
  -3  -1  10      138.12      112.84      4.69 o 
  -2  -1  10       70.90       63.14      4.83 o 
  -1  -1  10        4.13        3.84      1.91 o 
   0  -1  10      207.71      207.79      6.16 o 
   1  -1  10        4.24        4.23      1.85 o 
   2  -1  10      184.43      190.88      4.20 o 
   3  -1  10       21.51       20.28      4.22 o 
   4  -1  10       73.09       72.08      6.56 o 
   5  -1  10       52.57       59.26      6.39 o 
   6  -1  10        0.07        0.27      4.11 o 
  -7   0  10       33.38       40.80      4.27 o 
  -6   0  10       42.78       47.34      4.04 o 
  -5   0  10        0.02        1.73      2.45 o 
  -4   0  10      269.71      236.80      6.71 o 
  -3   0  10       85.45       78.37      4.11 o 
  -2   0  10       14.40        4.66      2.84 o 
  -1   0  10       66.17       68.21      3.37 o 
   0   0  10     3279.96     3177.84     40.19 o 
   1   0  10       21.30       21.50      1.91 o 
   2   0  10      159.53      154.25      7.07 o 
   3   0  10       38.49       40.79      4.71 o 
   4   0  10      520.14      473.80     13.86 o 
   5   0  10        2.94       -0.34      3.68 o 
   6   0  10      128.89      124.16      8.45 o 
   7   0  10        0.34       -0.66      4.17 o 
  -7   1  10        0.03        3.42      3.00 o 
  -6   1  10      163.06      157.75      6.28 o 
  -5   1  10      132.80      125.82      5.30 o 
  -4   1  10        5.41       11.53      2.50 o 
  -3   1  10       30.96       26.35      3.07 o 
  -2   1  10       17.98       20.04      3.44 o 
  -1   1  10       61.95       65.64      2.58 o 
   0   1  10      498.48      497.56      7.02 o 
   1   1  10       40.74       46.82      3.01 o 
   3   1  10        1.01       -1.77      2.16 o 
   4   1  10       44.37       30.73      4.70 o 
   5   1  10       21.01       18.37      4.36 o 
   6   1  10       10.86       12.28      4.46 o 
   7   1  10       34.48       42.46      5.96 o 
  -7   2  10        0.21       -3.61      6.98 o 
  -6   2  10        2.33        0.79      2.69 o 
  -5   2  10      114.97      123.44      5.32 o 
  -4   2  10       57.77       58.84      6.13 o 
  -3   2  10        0.70        0.95      2.87 o 
  -2   2  10       52.97       59.97      3.03 o 
  -1   2  10      661.41      664.47      8.47 o 
   0   2  10        5.29        6.79      1.54 o 
   1   2  10        7.45        6.30      2.11 o 
   2   2  10       51.56       48.61      3.24 o 
   3   2  10      252.42      207.38      5.90 o 
   4   2  10       23.51       25.62      3.08 o 
   5   2  10      101.66       89.75      4.84 o 
   6   2  10       46.51       51.65      5.93 o 
   7   2  10       45.60       70.62      6.97 o 
  -6   3  10       55.12       60.23      6.67 o 
  -5   3  10       35.02       40.46      3.67 o 
  -4   3  10       74.46       74.19      6.03 o 
  -3   3  10       16.26       21.05      3.78 o 
  -2   3  10       59.37       73.02      2.83 o 
  -1   3  10      727.09      747.49     14.33 o 
   0   3  10       46.61       47.14      2.39 o 
   1   3  10        7.29        4.63      2.13 o 
   2   3  10       27.82       29.99      5.07 o 
   3   3  10       77.81       61.89      3.75 o 
   4   3  10       96.88       91.30      4.50 o 
   5   3  10       16.11       26.38      3.28 o 
   6   3  10        2.92       -0.15      2.61 o 
   7   3  10       95.44      111.80      7.45 o 
  -6   4  10       11.25       10.08      2.90 o 
  -5   4  10       98.63      105.90      5.40 o 
  -4   4  10        2.24        4.27      2.58 o 
  -3   4  10        0.01       -2.46      3.01 o 
  -2   4  10       50.94       55.04      2.28 o 
  -1   4  10        3.74        1.11      1.34 o 
   0   4  10       18.94       20.35      1.66 o 
   1   4  10       47.24       55.22      3.35 o 
   2   4  10       97.01       84.43      4.16 o 
   3   4  10        1.08        2.07      2.24 o 
   4   4  10       46.07       47.44      6.50 o 
   5   4  10      120.12      126.08      5.41 o 
   6   4  10       73.75       77.76      4.75 o 
   7   4  10        4.70        6.88      3.08 o 
  -6   5  10        1.66       -1.75      4.60 o 
  -5   5  10       13.67       18.10      3.35 o 
  -4   5  10        0.87        4.27      2.51 o 
  -3   5  10        9.12        4.32      2.42 o 
  -2   5  10       16.48       24.05      3.06 o 
  -1   5  10       88.78       91.20      2.78 o 
   0   5  10        0.03        0.70      1.28 o 
   1   5  10      216.05      208.31      5.84 o 
   2   5  10       25.39       28.71      3.05 o 
   3   5  10      268.36      262.46     14.47 o 
   4   5  10      108.31      101.81      4.94 o 
   5   5  10       18.63       21.86      3.29 o 
   6   5  10       28.15       29.76      3.82 o 
   7   5  10        9.41       11.20      3.31 o 
  -5   6  10       36.47       32.29      6.12 o 
  -4   6  10       11.23       16.93      4.83 o 
  -3   6  10       14.14       12.38      2.69 o 
  -2   6  10        6.37        7.73      1.96 o 
  -1   6  10       69.19       68.00      3.01 o 
   0   6  10        2.58        4.16      1.44 o 
   1   6  10       54.78       53.79      8.75 o 
   2   6  10        3.13       -0.19      2.38 o 
   3   6  10      176.64      181.09      6.03 o 
   4   6  10        7.73        9.40      2.84 o 
   5   6  10       13.79       12.60      3.06 o 
   6   6  10        9.51        4.93      3.84 o 
  -4   7  10        8.83        6.56      4.62 o 
  -3   7  10       34.95       43.60      5.58 o 
  -2   7  10       15.84       20.32      3.16 o 
  -1   7  10        8.35        8.05      2.49 o 
   0   7  10       40.60       40.13      2.81 o 
   1   7  10        1.14       -2.06      2.44 o 
   2   7  10       64.01       65.81      4.30 o 
   3   7  10       27.28       25.23      3.52 o 
   4   7  10       81.73       85.43      4.88 o 
   5   7  10        4.26        5.57      3.00 o 
   6   7  10       35.96       42.59      6.00 o 
  -3   8  10        0.72        2.77      4.03 o 
  -2   8  10       14.31       18.92      3.14 o 
  -1   8  10       35.50       34.46      3.78 o 
   0   8  10        7.09       11.20      4.40 o 
   1   8  10        3.43        3.88      3.88 o 
   2   8  10      114.64      122.53      9.25 o 
   3   8  10      381.23      373.38     13.01 o 
   4   8  10       26.88       27.27      3.86 o 
   5   8  10        0.84        4.08      5.79 o 
  -1   9  10        0.03        1.13      4.19 o 
   0   9  10       19.55       18.59      5.25 o 
   1   9  10        3.23        3.38      4.48 o 
   2   9  10       12.33       28.96      5.56 o 
   3   9  10       83.10       84.12      5.44 o 
  -4  -5  11       42.99       33.54      6.94 o 
  -3  -5  11       13.53       26.33      6.12 o 
  -2  -5  11        1.89       -3.87      4.77 o 
  -1  -5  11       47.54       27.98      6.25 o 
   0  -5  11        1.07        0.77      2.40 o 
   1  -5  11       57.87       66.86      3.98 o 
   2  -5  11       27.14       26.47      5.33 o 
  -5  -4  11        0.44        2.70      2.76 o 
  -4  -4  11        7.60        7.40      2.90 o 
  -3  -4  11        0.05       -4.27      2.85 o 
  -2  -4  11        1.44        1.92      2.45 o 
  -1  -4  11       94.30       87.73      7.85 o 
   0  -4  11        0.92       -0.13      2.14 o 
   1  -4  11        1.48       -2.81      2.16 o 
   2  -4  11       36.40       35.55      3.09 o 
   3  -4  11       53.86       42.61      6.10 o 
   4  -4  11        0.74       -6.48      4.32 o 
  -6  -3  11      208.49      244.75      8.16 o 
  -5  -3  11       13.79        8.79      3.05 o 
  -4  -3  11        6.27        8.67      2.81 o 
  -3  -3  11       58.74       53.09      5.32 o 
  -2  -3  11       53.85       42.34      4.57 o 
  -1  -3  11        1.73        4.03      2.35 o 
   0  -3  11        0.90       -2.35      2.80 o 
   1  -3  11      105.30      100.60      5.87 o 
   2  -3  11      279.75      279.15      5.99 o 
   3  -3  11        6.50        5.82      4.37 o 
   4  -3  11       28.75       31.35      5.91 o 
   5  -3  11       58.24       71.06      7.57 o 
  -6  -2  11        0.59       -1.31      2.76 o 
  -5  -2  11       46.89       51.14      4.23 o 
  -4  -2  11      108.36       87.09      4.67 o 
  -3  -2  11       29.64       22.49      4.12 o 
  -2  -2  11      476.74      420.12     12.84 o 
  -1  -2  11       29.61       32.90      2.89 o 
   0  -2  11      160.74      160.43      4.32 o 
   1  -2  11       97.52       94.33      3.06 o 
   2  -2  11      220.21      207.00      4.19 o 
   3  -2  11       55.48       60.14      6.15 o 
   4  -2  11        3.25        6.96      4.33 o 
   5  -2  11        3.61        5.33      4.93 o 
  -6  -1  11       54.34       62.34      4.71 o 
  -5  -1  11       11.57        7.52      6.97 o 
  -4  -1  11      212.02      186.28      9.48 o 
  -3  -1  11      156.88      111.69      6.94 o 
  -2  -1  11      135.79      153.54      7.53 o 
  -1  -1  11       60.93       57.43      3.18 o 
   0  -1  11      644.66      645.05     11.11 o 
   1  -1  11     1120.20     1103.13     13.88 o 
   2  -1  11        4.11        6.21      3.89 o 
   3  -1  11        7.48       10.72      4.09 o 
   4  -1  11      260.28      236.02     10.36 o 
   5  -1  11       58.34       54.78      6.52 o 
   6  -1  11        0.85       -0.20      4.41 o 
  -6   0  11       35.41       32.07      3.92 o 
  -5   0  11      148.91      144.86      5.97 o 
  -4   0  11       19.98       11.91      2.73 o 
  -3   0  11      208.47      191.12      8.70 o 
  -2   0  11       11.11        7.76      3.17 o 
  -1   0  11      400.04      389.98      7.65 o 
   0   0  11      402.87      391.85     12.69 o 
   1   0  11      546.20      509.03      7.73 o 
   2   0  11       16.10       15.81      3.80 o 
   3   0  11      108.81       82.71      6.36 o 
   4   0  11       52.17       55.84      5.86 o 
   5   0  11      135.60      101.90      7.53 o 
   6   0  11        6.02       13.75      5.11 o 
  -6   1  11        1.95        0.79      3.00 o 
  -5   1  11       43.25       38.47      3.75 o 
  -4   1  11      400.57      354.75      8.64 o 
  -3   1  11       53.97       49.53      5.00 o 
  -2   1  11        7.10        5.68      2.75 o 
  -1   1  11      951.39      940.26     11.24 o 
   0   1  11     2058.89     2000.96     21.44 o 
   1   1  11      110.46      108.74      4.29 o 
   2   1  11       33.53       29.42      3.01 o 
   3   1  11      621.49      594.35     15.84 o 
   4   1  11        2.13       -3.73      3.54 o 
   5   1  11        6.42        0.39      3.72 o 
   6   1  11        4.07       -3.10      3.89 o 
  -6   2  11       40.88       36.09      4.04 o 
  -5   2  11      103.32       82.20      4.81 o 
  -4   2  11       16.79       15.32      4.14 o 
  -3   2  11        5.46        5.38      3.31 o 
  -2   2  11       30.08       29.20      4.24 o 
  -1   2  11     2303.55     2259.93     23.67 o 
   0   2  11      154.36      139.15      3.65 o 
   1   2  11       41.35       45.96      3.97 o 
   2   2  11       19.74       14.48      4.94 o 
   3   2  11      225.42      170.21      5.56 o 
   4   2  11      128.22      124.28      5.20 o 
   5   2  11       20.64       20.34      3.32 o 
   6   2  11      138.65      162.54      9.21 o 
   7   2  11       51.86       48.31      6.48 o 
  -6   3  11        2.57        4.86      2.96 o 
  -5   3  11      162.19      156.36     10.14 o 
  -4   3  11       14.84       20.22      4.45 o 
  -3   3  11        0.94       -2.05      3.09 o 
  -2   3  11      138.94      163.00      7.61 o 
  -1   3  11      758.92      729.91      9.49 o 
   0   3  11       12.22       15.04      1.90 o 
   1   3  11        8.35        9.66      2.38 o 
   2   3  11      182.97      170.13      5.39 o 
   3   3  11        1.42        8.14      4.85 o 
   4   3  11        3.21        4.22      3.37 o 
   5   3  11       48.87       55.14      4.20 o 
   6   3  11        0.61        1.08      3.45 o 
   7   3  11        3.98       -2.43      2.95 o 
  -6   4  11       85.61       89.19      5.68 o 
  -5   4  11       30.27       26.85      3.79 o 
  -4   4  11        3.32       -1.20      3.38 o 
  -3   4  11        5.84        1.86      3.36 o 
  -2   4  11     1140.15     1183.71     26.40 o 
  -1   4  11        1.73        1.20      1.76 o 
   0   4  11        0.05       -1.87      1.25 o 
   1   4  11       44.29       38.48      4.65 o 
   2   4  11       36.02       25.81      5.10 o 
   3   4  11        3.45        4.39      2.53 o 
   4   4  11       56.60       61.41      9.79 o 
   5   4  11       64.29       68.17      4.44 o 
   6   4  11      123.93      129.67      5.97 o 
   7   4  11        6.17        6.05      3.27 o 
  -5   5  11        5.05        5.43      3.22 o 
  -4   5  11        5.71        5.36      5.05 o 
  -3   5  11        0.27       -0.52      3.35 o 
  -2   5  11        0.67        0.18      1.74 o 
  -1   5  11        0.86        0.92      2.04 o 
   0   5  11       14.52       10.16      3.47 o 
   1   5  11        2.25        1.53      2.70 o 
   2   5  11       19.56       14.79      2.77 o 
   3   5  11        0.32       -3.46      2.31 o 
   4   5  11       38.97       41.43      3.80 o 
   5   5  11        1.79        2.36      2.74 o 
   6   5  11       21.78       34.71      4.03 o 
  -4   6  11        2.39        3.53      4.53 o 
  -3   6  11      171.91      181.51      6.26 o 
  -2   6  11        0.48        0.15      1.82 o 
  -1   6  11       19.39       19.05      1.92 o 
   0   6  11        2.07       -2.84      1.89 o 
   1   6  11        6.31        9.17      3.25 o 
   2   6  11       20.80       20.96      3.56 o 
   3   6  11        0.37        1.77      2.61 o 
   4   6  11        8.23        7.40      2.84 o 
   5   6  11      224.06      238.24      7.53 o 
   6   6  11        2.04        1.17      2.99 o 
  -4   7  11        1.69        4.51      4.43 o 
  -3   7  11        6.66       11.69      4.58 o 
  -2   7  11        5.24        6.02      2.61 o 
  -1   7  11       14.54       17.70      2.86 o 
   0   7  11        0.28       -1.64      1.91 o 
   1   7  11        8.28        7.30      2.92 o 
   2   7  11       52.68       45.49      3.92 o 
   3   7  11        3.04        9.35      2.93 o 
   4   7  11        0.68        2.60      2.83 o 
   5   7  11       20.31       21.06      3.65 o 
  -2   8  11        0.16       -0.93      2.54 o 
  -1   8  11        0.00        6.79      4.15 o 
   0   8  11        0.41        1.76      3.80 o 
   1   8  11        5.05        9.46      3.68 o 
   2   8  11        2.80        1.80      2.96 o 
   3   8  11       23.06       16.34      3.53 o 
   4   8  11      111.78      108.55      8.12 o 
   0   9  11        2.28        1.90      4.57 o 
   1   9  11       62.52       64.55      6.90 o 
   2   9  11        5.84        6.25      4.05 o 
  -2  -5  12        4.34        1.50      5.35 o 
  -1  -5  12        4.22        1.70      5.26 o 
   0  -5  12        3.35        1.55      3.27 o 
   1  -5  12       13.97       14.41      2.92 o 
  -4  -4  12       17.69       21.23      4.62 o 
  -3  -4  12        0.33       -2.67      2.78 o 
  -2  -4  12      109.09       98.74      8.51 o 
  -1  -4  12       14.04       15.82      5.40 o 
   0  -4  12       15.14       16.19      3.43 o 
   1  -4  12        6.37        1.26      2.36 o 
   2  -4  12      225.43      222.78     10.43 o 
   3  -4  12       49.90       46.83      6.58 o 
  -5  -3  12        1.41        2.35      3.25 o 
  -4  -3  12        8.07        7.01      3.78 o 
  -3  -3  12        6.53        7.39      3.57 o 
  -2  -3  12       12.35       10.70      3.54 o 
  -1  -3  12       28.27       25.76      3.26 o 
   0  -3  12      166.06      172.19      4.83 o 
   1  -3  12        0.91        0.57      2.07 o 
   2  -3  12        0.04       -4.99      3.78 o 
   3  -3  12       18.01       28.17      5.43 o 
   4  -3  12       10.36       14.69      5.38 o 
  -5  -2  12       13.50       18.19      3.45 o 
  -4  -2  12       19.60        9.74      4.19 o 
  -3  -2  12       99.24      112.01      7.31 o 
  -2  -2  12       12.47       14.63      4.02 o 
  -1  -2  12      116.69      110.46      6.69 o 
   0  -2  12       17.20       20.30      2.46 o 
   1  -2  12       54.73       55.86      3.20 o 
   2  -2  12      156.60      156.16      5.49 o 
   3  -2  12       20.39       21.88      4.95 o 
   4  -2  12        8.40       15.06      5.15 o 
   5  -2  12       13.07       14.20      5.38 o 
  -6  -1  12      100.63      106.89      9.18 o 
  -5  -1  12        0.18       -3.85      2.57 o 
  -4  -1  12       11.13       13.80      2.99 o 
  -3  -1  12       32.39       26.33      4.53 o 
  -2  -1  12       62.77       70.18      5.74 o 
  -1  -1  12      187.38      189.61      8.46 o 
   0  -1  12       44.33       44.17      2.71 o 
   1  -1  12        9.00        6.73      2.03 o 
   2  -1  12        8.25        7.95      2.63 o 
   3  -1  12      126.26      119.46      7.72 o 
   4  -1  12       30.32       28.99      5.32 o 
   5  -1  12        8.64       18.86      5.35 o 
  -6   0  12       18.34       22.39      3.92 o 
  -5   0  12        0.20       -1.73      2.53 o 
  -4   0  12        0.60        0.82      3.43 o 
  -3   0  12      131.11      108.81      7.20 o 
  -2   0  12       62.36       56.06      5.36 o 
  -1   0  12        7.37        8.83      3.36 o 
   0   0  12      337.72      326.69      7.41 o 
   1   0  12      614.84      618.06     11.54 o 
   2   0  12       39.84       30.11      4.54 o 
   3   0  12       28.91       32.56      4.95 o 
   4   0  12       62.18       51.60      5.99 o 
   5   0  12       66.94       64.94      6.82 o 
   6   0  12        0.69        4.58      4.91 o 
  -6   1  12        1.00        0.35      2.96 o 
  -5   1  12        9.53        7.07      2.94 o 
  -4   1  12       43.89       31.77      4.94 o 
  -3   1  12        9.57        6.34      3.47 o 
  -2   1  12        2.47        5.22      3.19 o 
  -1   1  12        6.91        9.74      2.21 o 
   0   1  12      124.72      115.44      4.55 o 
   1   1  12        8.87        7.07      2.36 o 
   2   1  12       73.68       81.90      6.11 o 
   3   1  12       13.51       12.54      4.30 o 
   4   1  12      121.48      130.68      7.97 o 
   5   1  12        5.29       -0.16      4.12 o 
   6   1  12        6.55        7.87      4.77 o 
  -6   2  12        6.69        4.21      3.23 o 
  -5   2  12        2.37       -1.69      4.29 o 
  -4   2  12      430.92      392.42     13.60 o 
  -3   2  12       35.53       30.86      4.72 o 
  -2   2  12      202.69      214.29      9.01 o 
  -1   2  12      380.32      370.71      6.03 o 
   0   2  12     1636.12     1578.69     17.77 o 
   1   2  12      185.60      186.54      5.43 o 
   2   2  12       27.02       21.76      3.00 o 
   3   2  12       64.00       51.05      4.82 o 
   4   2  12      310.61      265.41     13.30 o 
   5   2  12       96.19       89.10      6.57 o 
   6   2  12        1.10       -5.85      3.90 o 
  -6   3  12       12.85        9.27      4.59 o 
  -5   3  12      166.67      159.39      9.17 o 
  -4   3  12       54.58       55.59      6.00 o 
  -3   3  12        0.99       -1.28      3.34 o 
  -2   3  12       77.29       76.23      6.08 o 
  -1   3  12      798.73      784.54     12.16 o 
   0   3  12        2.48        1.29      1.69 o 
   1   3  12        0.04       -0.97      2.18 o 
   2   3  12      148.64      130.48      4.97 o 
   3   3  12       72.97       68.78      4.83 o 
   4   3  12        0.03        3.66      2.74 o 
   5   3  12       12.08        6.71      5.60 o 
   6   3  12       10.82       16.68      3.57 o 
  -5   4  12       93.90       99.52      7.92 o 
  -4   4  12        6.39        7.25      4.18 o 
  -3   4  12       70.12       72.48      6.13 o 
  -2   4  12       31.68       24.73      4.47 o 
  -1   4  12      956.12      945.69     11.95 o 
   0   4  12        9.03       10.39      2.04 o 
   1   4  12      140.82      126.83      4.86 o 
   2   4  12        6.82        6.36      2.56 o 
   3   4  12      636.18      551.96     11.60 o 
   4   4  12      108.82      100.22      4.96 o 
   5   4  12        1.45        6.96      4.22 o 
   6   4  12       22.60       26.05      3.88 o 
  -5   5  12        2.03        0.44      2.99 o 
  -4   5  12        0.06       -2.90      2.78 o 
  -3   5  12       36.70       35.54      4.52 o 
  -2   5  12     1047.19     1101.23     17.76 o 
  -1   5  12        9.67       13.16      1.81 o 
   0   5  12        1.59       -0.10      2.61 o 
   1   5  12      274.98      265.29      6.85 o 
   2   5  12       24.25       20.91      3.04 o 
   3   5  12        5.41        8.93      6.80 o 
   4   5  12        8.51        5.18      2.90 o 
   5   5  12        2.18        8.54      4.41 o 
   6   5  12       76.14       94.38      5.54 o 
  -4   6  12        0.03       -6.07      4.04 o 
  -3   6  12      214.01      225.28      7.09 o 
  -2   6  12      124.55      123.53      5.20 o 
  -1   6  12        0.01        1.72      1.96 o 
   0   6  12       23.70       20.57      2.51 o 
   1   6  12        7.94        5.05      2.71 o 
   2   6  12      210.58      207.79      8.95 o 
   3   6  12       13.36        8.08      5.93 o 
   4   6  12       11.72       11.19      5.73 o 
   5   6  12       90.01       93.20      5.40 o 
  -3   7  12      271.67      260.16     11.20 o 
  -2   7  12       45.94       40.66      5.41 o 
  -1   7  12        0.14        1.38      2.50 o 
   0   7  12       21.51       18.80      2.60 o 
   1   7  12        0.02       -0.80      2.18 o 
   2   7  12       34.62       29.65      3.66 o 
   3   7  12        4.41        2.53      2.91 o 
   4   7  12        0.13        4.07      3.16 o 
   5   7  12        9.61       11.01      3.44 o 
  -1   8  12       10.89       12.27      4.59 o 
   0   8  12       15.59       21.24      5.15 o 
   1   8  12       19.50       17.73      2.71 o 
   2   8  12       18.20       17.59      3.53 o 
   3   8  12        0.18        3.09      3.17 o 
  -3  -4  13       61.19       69.88      8.25 o 
  -2  -4  13        1.10        2.40      4.86 o 
  -1  -4  13       17.56       23.95      6.01 o 
   0  -4  13        1.61       -3.86      4.34 o 
   1  -4  13       78.36       89.51      5.47 o 
  -4  -3  13        4.07        2.34      3.61 o 
  -3  -3  13        0.65       -4.44      3.53 o 
  -2  -3  13       15.54       11.40      3.03 o 
  -1  -3  13        0.81        5.34      2.69 o 
   0  -3  13       25.27       28.41      5.34 o 
   1  -3  13       11.72        6.47      4.44 o 
   2  -3  13        0.69       -4.46      3.99 o 
   3  -3  13       14.11       12.89      5.11 o 
  -5  -2  13       10.61        2.92      3.02 o 
  -4  -2  13        9.81        7.49      4.10 o 
  -3  -2  13       23.61       17.27      4.27 o 
  -2  -2  13        2.43       10.26      3.79 o 
  -1  -2  13        4.34        1.76      4.32 o 
   0  -2  13       50.43       56.53      3.21 o 
   1  -2  13      159.86      173.68      8.43 o 
   2  -2  13       29.27       29.00      3.35 o 
   3  -2  13        0.07        3.26      4.55 o 
   4  -2  13        4.47        5.35      4.93 o 
  -5  -1  13        5.47       -2.00      2.83 o 
  -4  -1  13        0.13        0.06      3.75 o 
  -3  -1  13       50.59       39.79      5.28 o 
  -2  -1  13        1.73       -3.78      3.12 o 
  -1  -1  13        0.02        1.22      3.24 o 
   0  -1  13        5.86        7.82      2.09 o 
   1  -1  13       38.44       34.68      3.26 o 
   2  -1  13        7.98        7.18      3.99 o 
   3  -1  13        0.17       -2.80      3.52 o 
   4  -1  13        4.74       11.55      4.89 o 
   5  -1  13       87.01       90.89      8.02 o 
  -5   0  13       19.53       10.10      3.25 o 
  -4   0  13       74.58       74.46      6.74 o 
  -3   0  13       82.65       98.33      7.25 o 
  -2   0  13        5.79        2.63      3.56 o 
  -1   0  13       61.01       63.62      5.60 o 
   0   0  13      475.74      478.34      9.58 o 
   1   0  13       30.88       28.23      5.15 o 
   2   0  13       46.98       48.10      7.35 o 
   3   0  13       27.00       41.02      5.58 o 
   4   0  13        1.30        4.84      4.28 o 
   5   0  13       98.74      111.66      8.64 o 
  -5   1  13       20.36        6.20      4.48 o 
  -4   1  13       36.52       37.77      5.37 o 
  -3   1  13       73.16       85.29      6.84 o 
  -2   1  13       28.74       26.43      4.22 o 
  -1   1  13       80.97       70.62      5.89 o 
   0   1  13      112.44      109.80      5.83 o 
   1   1  13       16.31       14.31      4.79 o 
   2   1  13        2.93       -1.15      3.43 o 
   3   1  13       16.00       18.04      4.37 o 
   4   1  13      116.88      101.12      7.61 o 
   5   1  13        0.73        5.04      4.57 o 
  -5   2  13        0.01        2.16      4.24 o 
  -4   2  13       42.32       35.13      5.60 o 
  -3   2  13        5.22        8.33      4.01 o 
  -2   2  13       39.40       31.33      4.88 o 
  -1   2  13        7.62        5.85      3.56 o 
   0   2  13      155.02      165.68      4.27 o 
   1   2  13        4.64        4.67      2.00 o 
   2   2  13        0.47       -1.46      2.44 o 
   3   2  13       34.40       31.13      3.50 o 
   4   2  13      136.25      130.60      5.63 o 
   5   2  13        8.01       11.78      4.89 o 
   6   2  13       25.34       31.38      6.08 o 
  -5   3  13       25.68       28.01      5.44 o 
  -4   3  13       14.67       20.15      4.99 o 
  -3   3  13        0.16        8.60      4.17 o 
  -2   3  13      162.45      155.73      8.45 o 
  -1   3  13      249.10      238.39     10.04 o 
   0   3  13       55.42       59.02      2.96 o 
   1   3  13        4.92        4.02      2.07 o 
   2   3  13      231.80      200.45      9.71 o 
   3   3  13       15.40        9.47      2.95 o 
   4   3  13       30.46       25.92      3.54 o 
   5   3  13       20.64       21.19      3.61 o 
   6   3  13       83.08      105.99      5.98 o 
  -5   4  13       44.55       39.52      5.94 o 
  -4   4  13       16.31       16.26      4.85 o 
  -3   4  13       15.94       20.21      4.48 o 
  -2   4  13      303.30      307.08     11.71 o 
  -1   4  13      996.59      992.76     12.57 o 
   0   4  13       80.00       75.50      3.40 o 
   1   4  13        5.90        8.77      2.63 o 
   2   4  13      183.72      150.59      5.53 o 
   3   4  13      269.55      226.22      6.75 o 
   4   4  13       19.12       12.64      5.16 o 
   5   4  13       29.75       32.31      3.93 o 
   6   4  13      109.15      136.09      6.46 o 
  -4   5  13        3.73        2.32      3.30 o 
  -3   5  13       15.26       17.39      3.57 o 
  -2   5  13       62.60       60.36      4.20 o 
  -1   5  13      126.42      129.53      4.24 o 
   0   5  13        3.19        2.61      2.01 o 
   1   5  13       79.94       73.44      4.25 o 
   2   5  13        0.77        0.14      2.56 o 
   3   5  13       29.38       28.47      3.55 o 
   4   5  13        1.67        2.23      2.91 o 
   5   5  13       38.73       47.74      4.42 o 
  -3   6  13      142.91      159.00      6.29 o 
  -2   6  13     1235.22     1284.31     29.66 o 
  -1   6  13       12.90       12.82      2.33 o 
   0   6  13       68.28       70.28      6.98 o 
   1   6  13       33.44       34.43      2.91 o 
   2   6  13      573.91      509.29     10.65 o 
   3   6  13       76.09       63.45      4.52 o 
   4   6  13       81.46       74.83      4.93 o 
   5   6  13       45.31       55.87      4.83 o 
  -1   7  13        0.53        3.02      4.92 o 
   0   7  13       17.75       20.11      2.72 o 
   1   7  13        5.41        6.86      2.49 o 
   2   7  13       12.02        4.32      3.05 o 
   3   7  13       11.17        6.72      3.09 o 
   4   7  13       25.00       29.40      3.85 o 
  -1   8  13       26.39       29.66      5.36 o 
   0   8  13        7.04       19.59      5.00 o 
   1   8  13      345.21      329.96     14.05 o 
   2   8  13       11.95       10.63      3.80 o 
  -3  -3  14        1.17       -1.51      3.75 o 
  -2  -3  14      123.41      128.36      6.11 o 
  -1  -3  14       20.69       21.72      5.62 o 
   0  -3  14        0.06        6.52      4.63 o 
   1  -3  14        0.05        2.94      4.21 o 
   2  -3  14       20.07       30.03      5.88 o 
  -4  -2  14       42.29       56.91      6.47 o 
  -3  -2  14        0.37       -3.89      3.35 o 
  -2  -2  14       59.47       86.50      7.13 o 
  -1  -2  14       67.54       93.68      5.32 o 
   0  -2  14       38.51       29.14      4.90 o 
   1  -2  14        4.00        4.99      2.74 o 
   2  -2  14      158.48      178.61      9.44 o 
   3  -2  14       54.20       53.61      6.75 o 
  -4  -1  14        0.30        1.46      4.00 o 
  -3  -1  14       15.29       18.18      4.74 o 
  -2  -1  14        2.76       -2.99      3.46 o 
  -1  -1  14       27.68       29.37      4.63 o 
   0  -1  14        1.37        2.75      3.41 o 
   1  -1  14       23.83       31.02      4.23 o 
   2  -1  14       81.37       83.87      4.79 o 
   3  -1  14      150.68      174.27      7.43 o 
   4  -1  14        1.45        2.57      4.61 o 
  -5   0  14        3.24       -2.97      3.93 o 
  -4   0  14        1.78       -0.41      4.01 o 
  -3   0  14       11.76        5.83      4.08 o 
  -2   0  14        0.12       -1.05      3.55 o 
  -1   0  14       25.11       34.88      5.02 o 
   0   0  14        0.03        0.60      3.29 o 
   1   0  14      135.97      141.53      5.51 o 
   2   0  14       55.13       55.63      4.02 o 
   3   0  14        4.94        1.36      4.26 o 
   4   0  14       49.41       48.36      6.43 o 
  -5   1  14       27.92       26.76      5.61 o 
  -4   1  14       21.52       15.86      4.89 o 
  -3   1  14       96.83       86.70      7.01 o 
  -2   1  14       59.12       66.92      6.22 o 
  -1   1  14       39.02       45.24      5.32 o 
   0   1  14       85.48       85.16      4.47 o 
   1   1  14       30.32       32.91      4.30 o 
   2   1  14       26.20       30.86      4.70 o 
   3   1  14       64.76       58.29      6.16 o 
   4   1  14       14.91       15.25      4.97 o 
   5   1  14        5.63        2.52      4.61 o 
  -5   2  14       16.61       14.34      5.04 o 
  -4   2  14        1.46        0.90      4.27 o 
  -3   2  14        2.28       -0.73      3.54 o 
  -2   2  14       10.31       13.11      4.21 o 
  -1   2  14      197.43      196.11      9.39 o 
   0   2  14        4.97        8.13      2.06 o 
   1   2  14        0.02       -2.81      1.87 o 
   2   2  14       17.63       18.80      3.11 o 
   3   2  14      171.01      167.15      6.10 o 
   4   2  14       43.19       49.06      6.23 o 
   5   2  14       24.17       18.71      5.51 o 
  -4   3  14       26.00       19.20      5.13 o 
  -3   3  14        7.24        7.44      4.04 o 
  -2   3  14       15.64        9.35      4.28 o 
  -1   3  14       78.63       86.28      6.95 o 
   0   3  14       82.68       78.64      3.44 o 
   1   3  14        1.59        1.56      2.01 o 
   2   3  14      139.89      135.81      7.83 o 
   3   3  14       98.86       93.05      4.94 o 
   4   3  14        0.03        1.55      3.01 o 
   5   3  14        2.97        3.40      4.14 o 
  -4   4  14       15.04       12.35      5.20 o 
  -3   4  14       32.36       28.12      5.37 o 
  -2   4  14      205.46      206.38     10.01 o 
  -1   4  14       74.43       71.01      6.54 o 
   0   4  14        9.18       12.00      2.24 o 
   1   4  14        9.48        8.80      2.29 o 
   2   4  14      139.16      129.56      5.34 o 
   3   4  14       27.55       29.17      3.66 o 
   4   4  14        0.20        3.38      3.83 o 
   5   4  14       27.39       28.38      3.96 o 
  -4   5  14        8.29        6.00      3.49 o 
  -3   5  14       15.50        8.85      3.27 o 
  -2   5  14      147.96      169.25      9.25 o 
  -1   5  14      132.80      142.58      8.43 o 
   0   5  14        9.49        5.77      2.21 o 
   1   5  14        0.03       -1.31      2.11 o 
   2   5  14       88.09       81.46      6.13 o 
   3   5  14       25.56       21.31      3.46 o 
   4   5  14        1.30       -1.98      2.89 o 
   5   5  14       15.86       17.88      5.52 o 
  -3   6  14        0.01       -2.64      4.02 o 
  -2   6  14        0.02        7.24      4.36 o 
  -1   6  14       31.61       30.81      5.24 o 
   0   6  14        0.00       -1.87      2.10 o 
   1   6  14        0.86       -0.63      2.24 o 
   2   6  14       11.15       10.75      3.21 o 
   3   6  14        1.38       -4.21      2.80 o 
   4   6  14        0.04        5.52      3.38 o 
  -1   7  14       25.29       32.08      5.15 o 
   0   7  14       57.51       66.10      3.75 o 
   1   7  14       78.10       73.92      3.96 o 
   2   7  14       28.40       24.32      3.65 o 
   3   7  14       14.31        7.94      3.95 o 
  -2  -2  15        9.29       12.12      4.45 o 
  -1  -2  15      121.59      136.83      6.28 o 
   0  -2  15       53.64       64.31      6.29 o 
  -3  -1  15       56.93       66.37      6.90 o 
  -2  -1  15        0.20        2.04      3.89 o 
  -1  -1  15       81.78       69.78      6.53 o 
   0  -1  15        3.46       -0.32      3.56 o 
   1  -1  15       14.97       16.31      3.19 o 
   2  -1  15      121.90      117.28      5.71 o 
   3  -1  15        0.05        0.31      3.02 o 
  -4   0  15       10.84       14.23      5.01 o 
  -3   0  15       73.76       90.13      7.65 o 
  -2   0  15      134.06      165.83      9.33 o 
  -1   0  15        0.05        3.57      3.92 o 
   0   0  15       84.51       90.68      7.12 o 
   1   0  15       48.53       53.42      4.01 o 
   2   0  15       39.50       42.37      3.93 o 
   3   0  15        1.27        0.54      2.86 o 
  -4   1  15      104.92      109.69      8.43 o 
  -3   1  15        2.70       -1.07      4.23 o 
  -2   1  15       40.35       30.97      5.38 o 
  -1   1  15       18.95       13.30      4.39 o 
   0   1  15       33.60       34.38      5.20 o 
   1   1  15      270.47      267.73      8.77 o 
   2   1  15      115.25      116.93      7.71 o 
   3   1  15        0.01        1.76      4.22 o 
   4   1  15        0.00       -3.72      4.45 o 
  -4   2  15        0.63        1.76      4.25 o 
  -3   2  15       16.92        8.06      4.53 o 
  -2   2  15        6.47        3.68      4.09 o 
  -1   2  15        0.60        1.66      3.80 o 
   0   2  15      174.63      194.02      9.62 o 
   1   2  15      117.04      110.99      5.24 o 
   2   2  15       45.83       40.30      3.92 o 
   3   2  15        4.50        6.97      4.39 o 
   4   2  15        3.50        7.90      4.82 o 
  -4   3  15       29.79       22.01      5.60 o 
  -3   3  15        0.24        0.47      4.23 o 
  -2   3  15       79.35       97.21      7.68 o 
  -1   3  15        0.15       -4.48      3.83 o 
   0   3  15      124.56      134.83      8.31 o 
   1   3  15      109.24      120.73      5.20 o 
   2   3  15        4.86        2.33      2.72 o 
   3   3  15        7.98        8.97      4.77 o 
   4   3  15        0.85        0.62      3.19 o 
  -3   4  15        0.01       -1.54      4.18 o 
  -2   4  15        5.53        3.10      4.17 o 
  -1   4  15       81.90       91.66      7.45 o 
   0   4  15       81.89       83.17      4.65 o 
   1   4  15       21.67       22.91      2.74 o 
   2   4  15       49.11       42.10      3.84 o 
   3   4  15        1.43       -1.08      2.89 o 
   4   4  15       64.33       62.27     12.28 o 
  -3   5  15       91.61      102.01      8.22 o 
  -2   5  15        0.05       -0.95      4.11 o 
  -1   5  15       49.82       47.76      6.03 o 
   0   5  15        9.90       10.11      2.43 o 
   1   5  15       94.91       87.08      3.93 o 
   2   5  15        0.01        0.21      2.86 o 
   3   5  15        1.73        0.71      7.72 o 
   4   5  15       15.72       17.56      3.80 o 
  -2   6  15       55.09       67.13      7.14 o 
  -1   6  15       17.95       19.86      5.11 o 
   0   6  15        8.34        5.63      2.49 o 
   1   6  15      148.05      140.40      7.39 o 
   2   6  15       16.33        7.33      3.21 o 
   3   6  15       28.58       20.44      4.50 o 
   0   7  15       64.24       65.07      6.30 o 
   1   7  15        1.12       -0.92      2.39 o 
  -1  -1  16      244.82      275.27     11.97 o 
   0  -1  16        2.43        5.58      4.23 o 
   1  -1  16       36.87       36.01      5.63 o 
  -2   0  16       74.65       67.52      6.90 o 
  -1   0  16      106.18      110.11      8.17 o 
   0   0  16        3.10        8.36      4.34 o 
   1   0  16      134.09      161.93      9.22 o 
   2   0  16       12.04       17.39      3.96 o 
  -3   1  16       74.49       80.87      7.60 o 
  -2   1  16      220.20      245.63     11.57 o 
  -1   1  16        2.45        0.42      4.34 o 
   0   1  16       71.67       75.09      6.84 o 
   1   1  16       21.05       21.62      4.91 o 
   2   1  16       91.41      103.41      5.48 o 
   3   1  16       25.94       25.13      3.77 o 
  -3   2  16      101.07      121.43      8.77 o 
  -2   2  16       32.99       40.58      5.95 o 
  -1   2  16       99.00       88.84      7.52 o 
   0   2  16       48.36       52.35      6.19 o 
   1   2  16       40.13       45.92      4.02 o 
   2   2  16        4.30        2.68      3.95 o 
   3   2  16        9.07       14.48      5.00 o 
  -3   3  16      147.12      161.73      9.92 o 
  -2   3  16        5.01        3.89      4.58 o 
  -1   3  16      176.22      189.91     10.17 o 
   0   3  16       22.50       16.87      4.94 o 
   1   3  16       10.13       11.08      2.52 o 
   2   3  16       41.30       41.02      3.35 o 
   3   3  16        0.05       -1.59      4.01 o 
  -2   4  16       26.01       31.63      5.79 o 
  -1   4  16        4.49       12.41      4.77 o 
   0   4  16      106.89       92.96      7.75 o 
   1   4  16       10.81       10.99      2.57 o 
   2   4  16        0.25       -1.81      4.35 o 
   3   4  16        1.59        0.55      3.12 o 
  -1   5  16       22.89       22.63      5.39 o 
   0   5  16        5.66        7.21      4.66 o 
   1   5  16        2.05       -1.45      2.34 o 
   2   5  16        0.24       -1.23      2.48 o 
   1   6  16       16.99       20.56      2.93 o 
   0   1  17       14.76       16.67      5.03 o 
  -1   2  17       55.69       59.31      6.90 o 
   0   2  17        7.87        1.34      4.33 o 
   1   2  17        4.86        9.26      4.59 o 
  -1   3  17        0.13       -2.84      4.24 o 
   0   3  17       83.03       83.75      7.59 o 
   1   3  17      101.11      116.79      8.52 o 
   0   4  17       22.44       17.17      5.31 o 
   1   4  17       36.05       44.68      6.47 o 
                                                 
